# Supplementary material for: Single-cell RNA sequencing of mitotic-arrested prospermatogonia with DAZL::GFP chickens and revealing unique epigenetic reprogramming of chickens
Source: J Anim Sci Biotechnol. 2022 Jun 6;13:64. doi: 10.1186/s40104-022-00712-4 (PMC9169296; doi:10.1186/s40104-022-00712-4)
Supplement: Supplementary file 9 — Additional file 9: Table S4. List of DEGs between samples (E12 vs. hatch, E12 vs. E16, and E16 vs. hatch). [file 40104_2022_712_MOESM9_ESM.xlsx]

## Sheet: E12 vs Hatch
Table S4. List of DEGs between samples (E12 vs. hatch, E12 vs. E16, and E16 vs. hatch).
gene	p_val	avg_log2FC	pct.1	pct.2	p_val_adj
STMN2	7.28996e-299	3.28491	0.851	0.006	1.51529e-294
ENSGALG00000053804	5.02474e-288	4.67565	0.892	0.022	1.04444e-283
ENSGALG00000049805	1.02481e-272	3.41315	0.813	0.011	2.13017e-268
ENSGALG00000050318	2.9988e-263	4.13473	0.776	0.009	6.2333e-259
ENSGALG00000054934	1.53836e-254	3.14451	0.772	0.012	3.19763e-250
ENSGALG00000049769	1.15048e-182	1.82086	0.564	0.007	2.39138e-178
AvBD10	1.84894e-169	5.81042	0.73	0.06	3.84321e-165
ENSGALG00000049071	7.29141e-168	2.12559	0.564	0.015	1.51559e-163
ENSGALG00000054276	1.15962e-164	2.00088	0.481	0.001	2.4104e-160
ENSGALG00000050766	7.41739e-157	1.71635	0.477	0.004	1.54178e-152
ENSGALG00000015822	2.56728e-150	2.14028	0.573	0.028	5.33635e-146
SCN8A	3.76343e-144	1.81919	0.593	0.038	7.82268e-140
LRMP	8.23714e-138	2.18443	0.793	0.125	1.71217e-133
CNTN1	2.31391e-131	2.60793	0.793	0.153	4.80968e-127
ENSGALG00000047532	1.69587e-128	1.39076	1	1	3.52503e-124
ENSGALG00000043077	7.84242e-127	1.27192	0.402	0.005	1.63012e-122
ENSGALG00000033036	2.76643e-125	3.65937	0.913	0.288	5.75031e-121
ENSGALG00000011687	1.30807e-124	2.29925	0.473	0.02	2.71896e-120
ENSGALG00000052869	3.67879e-122	3.4459	0.801	0.171	7.64674e-118
TPI1	8.45753e-122	-2.0729	0.971	0.999	1.75798e-117
ENSGALG00000049858	3.36729e-121	2.01808	0.556	0.047	6.99924e-117
ENSGALG00000047133	4.70347e-121	5.0581	0.988	0.525	9.77663e-117
EFEMP1	8.23053e-121	2.73639	0.95	0.384	1.7108e-116
ENSGALG00000047370	1.87666e-120	3.01849	0.776	0.164	3.90083e-116
ENSGALG00000047877	1.41414e-119	4.09627	0.954	0.374	2.93943e-115
ENSGALG00000043096	1.14845e-118	3.11419	0.768	0.16	2.38716e-114
HDAC2	7.02279e-118	-2.0967	0.967	0.999	1.45976e-113
ENSGALG00000048360	7.94999e-118	5.10349	0.988	0.61	1.65248e-113
ENSGALG00000048167	6.93167e-117	4.80967	0.992	0.612	1.44082e-112
ENSGALG00000052714	2.14083e-116	3.99124	0.743	0.144	4.44994e-112
ENSGALG00000030564	4.9659e-116	2.39935	0.656	0.093	1.03221e-111
HSPE1	5.25614e-116	-1.9075	0.996	1	1.09254e-111
ENSGALG00000048581	5.99982e-116	3.61918	0.664	0.1	1.24712e-111
HABP4	1.10765e-115	-3.10831	0.498	0.981	2.30237e-111
CDCA7L	5.37778e-115	-2.75615	0.714	0.996	1.11783e-110
ENSGALG00000049784	8.75659e-115	1.3389	0.373	0.006	1.82015e-110
ID1	4.16085e-114	-4.63582	0.577	0.985	8.64873e-110
ENSGALG00000046718	4.84537e-113	3.24071	0.834	0.225	1.00716e-108
ENSGALG00000051273	1.10613e-112	5.60347	0.876	0.295	2.29921e-108
NAP1L1	1.97749e-112	-1.69149	0.996	1	4.1104e-108
ENSGALG00000049187	8.37385e-112	2.8923	0.979	0.8	1.74059e-107
PLAC8	9.0622e-112	-3.42289	0.722	0.989	1.88367e-107
RPS29	7.7048e-111	1.19188	1	1	1.60152e-106
HBE	8.91654e-111	1.23336	0.328	0.001	1.85339e-106
DAZL	8.56447e-110	-1.72932	1	1	1.78021e-105
FABP7	1.08725e-109	-4.22684	0.112	0.914	2.25996e-105
ENSGALG00000048111	1.16959e-109	3.27873	0.834	0.231	2.43112e-105
ENSGALG00000050517	1.18371e-109	2.66028	0.635	0.094	2.46047e-105
ENSGALG00000051953	2.34255e-109	3.72639	0.647	0.102	4.86922e-105
ENSGALG00000047906	1.11886e-108	4.41086	0.992	0.674	2.32566e-104
ETV1	3.05603e-108	1.40975	0.519	0.045	6.35227e-104
ENSGALG00000050245	8.80923e-108	2.9806	0.772	0.179	1.83109e-103
ENSGALG00000040468	2.31976e-107	2.6811	0.751	0.162	4.82186e-103
Pou5f3	2.55432e-106	-2.41482	0.892	0.999	5.30942e-102
ENSGALG00000038034	3.13517e-106	1.04098	0.324	0.002	6.51677e-102
ENSGALG00000052350	1.02223e-105	1.98578	0.568	0.069	2.1248e-101
ENSGALG00000051291	1.07752e-105	4.69303	0.992	0.719	2.23972e-101
ENSGALG00000054529	1.87735e-104	1.14602	0.328	0.003	3.90225e-100
ENSGALG00000047410	3.10252e-104	2.44015	0.992	0.908	6.4489e-100
HSP90AA1	3.58677e-104	-1.28021	1	1	7.45546e-100
COL6A2	1.6422e-103	1.92782	0.598	0.083	3.41347e-99
ENSGALG00000051059	3.87989e-103	2.00517	0.622	0.095	8.06474e-99
TSPAN13	9.63608e-103	-2.68091	0.539	0.965	2.00296e-98
HES4	1.53262e-102	-2.80511	0.734	0.987	3.18569e-98
ENSGALG00000030129	1.32976e-101	1.03864	0.324	0.004	2.76404e-97
KIAA1324L	1.00534e-100	1.71697	0.635	0.102	2.0897e-96
SOD1	3.43411e-100	1.17178	1	1	7.13813e-96
ENSGALG00000053367	2.58439e-99	2.49463	0.647	0.119	5.3719e-95
ENSGALG00000031645	5.88325e-99	4.44158	0.822	0.26	1.22289e-94
COL9A1	1.13302e-98	2.71062	0.826	0.254	2.35509e-94
IRAK2	1.41045e-98	-3.0414	0.232	0.908	2.93175e-94
ADCYAP1	4.08527e-98	2.16303	0.622	0.103	8.49165e-94
LRRC42	5.92514e-98	-2.63098	0.303	0.925	1.2316e-93
OTP	8.90083e-98	1.85472	0.884	0.27	1.85013e-93
PARP1	4.08026e-97	-1.4028	0.988	0.999	8.48122e-93
ZNF521	3.39023e-96	-2.48792	0.257	0.92	7.04694e-92
MRPS36	4.15652e-96	-2.05503	0.822	0.993	8.63975e-92
ENSGALG00000054916	1.25752e-95	2.43912	0.627	0.112	2.61388e-91
L3MBTL3	1.87174e-95	-2.38913	0.212	0.906	3.8906e-91
ENSGALG00000047900	2.31943e-95	4.04051	0.913	0.454	4.82118e-91
CSNK2A2	4.78758e-95	-1.82749	0.884	0.995	9.95147e-91
PLOD1	5.26699e-95	2.18435	0.954	0.541	1.0948e-90
ENSGALG00000048842	8.66215e-95	3.67135	0.913	0.423	1.80051e-90
CSRP2	2.46798e-94	2.32015	0.983	0.806	5.12995e-90
F13A1	2.60536e-94	1.0228	0.336	0.01	5.4155e-90
RPLP0	2.67966e-94	1.48192	1	1	5.56994e-90
UNC45B	6.61829e-94	1.34971	0.432	0.032	1.37568e-89
AP1S3	2.11699e-93	-2.26738	0.664	0.977	4.40037e-89
BLB2	2.53217e-93	1.44744	0.527	0.065	5.26336e-89
ENSGALG00000051132	4.72501e-93	0.928765	0.311	0.006	9.82141e-89
BASP1	6.99653e-93	-2.90925	0.216	0.9	1.4543e-88
RPL4	7.6066e-93	0.921218	1	1	1.58111e-88
ATP5G3	1.65393e-92	-1.14088	0.996	1	3.43786e-88
SOX3	4.49405e-92	-2.80086	0.141	0.861	9.34134e-88
ENSGALG00000047175	6.66069e-92	1.81693	0.419	0.032	1.38449e-87
SBSPON	1.13256e-91	2.19862	0.925	0.516	2.35414e-87
MARCKSL1	1.15352e-91	-2.7446	0.722	0.977	2.39771e-87
BRI3	3.25375e-91	-1.29433	1	1	6.76325e-87
NR0B1	3.44062e-91	2.12588	0.884	0.373	7.15166e-87
NKX2-4	3.64933e-91	2.11911	0.946	0.465	7.5855e-87
DNMT3B	5.56806e-91	-2.84475	0.166	0.86	1.15738e-86
FILIP1	1.62887e-90	2.31498	0.959	0.678	3.38577e-86
AT2	2.50859e-90	0.82672	0.274	0.001	5.21436e-86
CD36	3.43235e-90	0.96745	0.315	0.008	7.13449e-86
UQCRB	3.79709e-90	-1.25346	0.988	0.997	7.89263e-86
HYOU1	4.14344e-90	1.35159	1	0.999	8.61255e-86
ENSGALG00000029985	4.32937e-90	3.93674	0.959	0.554	8.99902e-86
NTRK3	5.13865e-90	-2.54591	0.224	0.884	1.06812e-85
TPM2	8.8744e-90	-2.30092	0.452	0.947	1.84463e-85
ENSGALG00000055039	3.3605e-89	0.853905	0.266	0.001	6.98514e-85
GPAT3	4.21177e-89	-1.87182	0.763	0.985	8.75458e-85
MYO1H	6.31403e-89	1.55346	0.498	0.061	1.31243e-84
PSMA4	6.06995e-88	-1.69782	0.954	0.998	1.2617e-83
ENSGALG00000050282	7.71423e-88	2.54446	0.548	0.086	1.60348e-83
ENSGALG00000007028	2.2048e-87	1.06983	0.311	0.009	4.5829e-83
MSX1	2.53335e-87	-4.64749	0.108	0.826	5.26582e-83
HINT2	3.47095e-87	-1.72095	0.95	0.997	7.21472e-83
ENSGALG00000003605	4.14767e-87	-1.76773	0.896	0.992	8.62134e-83
CARD11	8.56147e-87	1.57311	0.56	0.087	1.77959e-82
ZBTB38	2.49415e-86	1.52613	1	0.973	5.18434e-82
ENSGALG00000048812	4.37207e-86	1.52163	0.394	0.03	9.08779e-82
AKR1B10	7.6214e-86	1.03014	0.353	0.018	1.58418e-81
SCD	2.35834e-85	1.36447	0.456	0.049	4.90204e-81
NECAB2	3.19317e-84	1.08257	0.378	0.026	6.63732e-80
ENSGALG00000049452	4.43658e-84	-2.56628	0.083	0.808	9.22188e-80
TMEM158	7.11661e-84	1.95809	0.884	0.42	1.47926e-79
MTFP1	1.03418e-83	-1.53728	0.9	0.994	2.14964e-79
ENSGALG00000038820	1.05175e-83	-1.76158	0.788	0.985	2.18617e-79
ENSGALG00000047980	1.16129e-83	1.00355	0.245	0	2.41386e-79
HNRNPAB	1.41814e-83	-1.19941	1	1	2.94774e-79
DAPL1	1.98846e-83	1.75077	0.996	0.9	4.13322e-79
GCSH	3.64582e-83	-1.49765	0.942	0.999	7.5782e-79
S100A11	6.0303e-83	2.5566	0.946	0.628	1.25346e-78
ENSGALG00000037070	9.6953e-83	2.76979	0.73	0.215	2.01527e-78
ENSGALG00000026754	1.16516e-82	-2.67594	0.129	0.831	2.4219e-78
ENSGALG00000048942	1.5703e-82	1.50203	0.365	0.024	3.26402e-78
ENSGALG00000046550	1.61162e-82	0.880971	0.274	0.005	3.3499e-78
ARL8BL	5.50395e-82	1.23815	0.996	0.995	1.14405e-77
FAM129A	1.26148e-81	1.9088	0.921	0.591	2.62212e-77
ENSGALG00000047349	3.22444e-81	2.22075	0.527	0.084	6.70232e-77
ANP32B	5.66206e-81	-1.14033	0.996	0.999	1.17692e-76
ENSGALG00000046703	6.27721e-81	4.07622	0.9	0.446	1.30478e-76
SEH1L	7.00228e-81	-1.49639	0.921	0.994	1.45549e-76
DUSP19	9.39081e-81	-2.22919	0.191	0.832	1.95197e-76
ENSGALG00000050326	1.31428e-80	1.60322	0.494	0.068	2.73186e-76
ENSGALG00000019276	1.45872e-80	0.867096	0.295	0.009	3.0321e-76
IQGAP2	2.03675e-79	-1.94229	0.498	0.953	4.23359e-75
ENSGALG00000010722	4.51336e-79	1.947	0.942	0.593	9.38148e-75
GZMA	4.83559e-79	0.741531	0.237	0.001	1.00512e-74
NFIC	7.19303e-79	1.61664	0.556	0.102	1.49514e-74
SFMBT2	8.65806e-79	1.54566	0.755	0.219	1.79967e-74
ENSGALG00000048934	9.34698e-79	0.919994	0.282	0.008	1.94286e-74
ODC1	1.08216e-78	-1.80352	0.552	0.963	2.24938e-74
ELMOD2	2.24272e-78	1.81094	0.967	0.792	4.66173e-74
HELLS	1.10908e-77	-2.03926	0.925	0.993	2.30533e-73
NEIL2	1.70608e-77	0.713066	0.237	0.001	3.54625e-73
PDIA4	2.00953e-77	-1.6272	0.925	0.991	4.177e-73
C5orf51	3.02018e-77	-2.08352	0.046	0.765	6.27775e-73
SFRP4	3.07937e-77	1.60027	0.714	0.206	6.40077e-73
ACSM3	6.07446e-77	1.15596	0.39	0.035	1.26264e-72
MYH1C	2.11519e-76	0.995294	0.311	0.016	4.39663e-72
SEMA5A	3.06144e-76	-1.86176	0.274	0.87	6.36351e-72
SLC34A2	3.51361e-76	-2.69097	0.722	0.958	7.30338e-72
HSPA5	3.62788e-76	1.64055	0.996	0.998	7.54091e-72
NMS	4.01293e-76	1.88253	0.627	0.149	8.34127e-72
BNIP3	4.08743e-76	-2.09786	0.315	0.879	8.49613e-72
ENSGALG00000029330	2.90157e-75	-1.036	0.988	0.999	6.0312e-71
EEF2	4.42614e-75	1.04882	1	1	9.20017e-71
MT-CO1	4.95495e-75	1.35101	1	1	1.02994e-70
GOLIM4	1.04439e-74	-1.88821	0.469	0.922	2.17087e-70
SOX21	1.28161e-74	-2.0941	0.394	0.911	2.66395e-70
ENSGALG00000054848	1.58781e-74	0.789602	0.257	0.006	3.30043e-70
RPL19	2.42081e-74	-0.803228	1	1	5.03189e-70
DAP	3.28229e-74	1.26822	0.996	0.984	6.82257e-70
TFDP2	4.13064e-74	-1.26178	0.996	0.999	8.58594e-70
GFRA1	7.09231e-74	-2.24479	0.456	0.913	1.47421e-69
MT4	8.36995e-74	1.84421	0.996	0.976	1.73978e-69
COTL1	2.26107e-73	-2.07979	0.469	0.907	4.69986e-69
MAPRE1	2.60418e-73	-0.939208	1	1	5.41304e-69
C2H8ORF22	4.4266e-73	-2.39107	0.544	0.933	9.20113e-69
IKZF1	6.34782e-73	0.971955	0.353	0.029	1.31946e-68
TLN2	6.36392e-73	-1.46939	0.838	0.987	1.3228e-68
HSPD1	6.54273e-73	-1.1263	0.988	1	1.35997e-68
ADGRG2	7.62785e-73	1.8134	0.959	0.714	1.58552e-68
RIDA	1.8195e-72	1.36038	0.988	0.941	3.78201e-68
CNIH4	1.83502e-72	-1.53362	0.718	0.972	3.81428e-68
GPR85	1.99985e-72	1.74902	0.809	0.351	4.15689e-68
ENSGALG00000048902	2.4099e-72	2.17651	0.676	0.196	5.00923e-68
R3HDM1	3.31076e-72	-1.64663	0.909	0.987	6.88174e-68
ENSGALG00000051796	6.31223e-72	-1.42921	0.967	0.999	1.31206e-67
CA3B	8.73507e-72	1.62357	0.975	0.817	1.81567e-67
ENTPD3	2.33168e-71	1.2705	0.456	0.067	4.84664e-67
ENSGALG00000028466	3.18679e-71	1.41508	0.556	0.109	6.62407e-67
SMC1B	3.94915e-71	1.45989	1	0.946	8.20871e-67
ENSGALG00000053097	8.04122e-71	0.691455	0.207	0	1.67145e-66
CIR1	9.41841e-71	-1.48684	0.793	0.985	1.95771e-66
FRA10AC1	1.01751e-70	-1.45847	0.718	0.976	2.115e-66
ENSGALG00000012021	1.05342e-70	1.09952	0.324	0.022	2.18965e-66
ZEB2	1.5626e-70	-2.18633	0.079	0.76	3.24801e-66
SPHKAP	2.31736e-70	-1.9474	0.228	0.848	4.81687e-66
HSPA8	2.84291e-70	-1.43105	0.988	1	5.90928e-66
KTN1	3.30494e-70	-1.35367	0.909	0.996	6.86964e-66
OPN5L1	4.88683e-70	0.838356	0.27	0.011	1.01578e-65
SLC13A1	6.57074e-70	0.777975	0.286	0.014	1.36579e-65
NPY	1.91393e-69	1.78703	0.892	0.479	3.9783e-65
CLDN1	2.02593e-69	-2.29639	0.954	0.989	4.2111e-65
CRELD2	2.69048e-69	1.41982	0.992	0.976	5.59244e-65
ENSGALG00000010901	2.69396e-69	1.3428	0.34	0.029	5.59967e-65
SERPINI1	5.60838e-69	-1.87149	0.216	0.815	1.16576e-64
TTC9	5.9661e-69	1.38933	0.61	0.15	1.24011e-64
TPMT	7.02936e-69	-1.86997	0.303	0.863	1.46112e-64
UBE2K	7.91519e-69	-1.44791	0.842	0.98	1.64525e-64
PTF1A	9.7405e-69	1.24809	0.382	0.039	2.02466e-64
NPM3	9.84747e-69	-2.58494	0.515	0.929	2.0469e-64
ENSGALG00000048602	1.03114e-68	0.750467	0.295	0.017	2.14332e-64
ENSGALG00000048226	1.09803e-68	1.43367	1	0.982	2.28237e-64
CASC4	1.86943e-68	-0.98035	0.996	1	3.88579e-64
HSP90AB1	2.04658e-68	-0.881169	1	1	4.25401e-64
DMD	2.25686e-68	1.16756	1	0.993	4.69112e-64
MARC1	5.26997e-68	1.35133	0.996	0.938	1.09542e-63
ENSGALG00000030086	5.29319e-68	-0.811693	1	1	1.10024e-63
ATOX1	6.44633e-68	-1.40578	0.888	0.993	1.33993e-63
ERLIN2	8.64873e-68	-1.15611	0.954	0.998	1.79773e-63
ENSGALG00000043500	1.00957e-67	1.48843	0.203	0.001	2.09849e-63
CD9	1.49747e-67	1.59683	0.959	0.651	3.11264e-63
HORMAD1	1.60753e-67	1.40848	0.996	0.974	3.34142e-63
CACNA1D	1.71287e-67	-2.08091	0.041	0.701	3.56038e-63
ENSGALG00000052958	2.72307e-67	0.928084	0.361	0.036	5.66018e-63
FDFT1	2.79448e-67	1.52252	0.983	0.908	5.80861e-63
ZCRB1	3.13174e-67	-0.906588	1	1	6.50964e-63
ATP2B1	7.07928e-67	-1.50364	0.743	0.972	1.4715e-62
LAMA1	7.39971e-67	-2.20512	0.037	0.692	1.5381e-62
ENSGALG00000050453	8.85786e-67	1.40155	0.473	0.082	1.84119e-62
GSTA2	1.37034e-66	-2.37226	0.087	0.724	2.84838e-62
FABP5	1.65239e-66	1.56317	0.797	0.306	3.43467e-62
ROPN1L	4.73117e-66	1.60075	0.726	0.256	9.83422e-62
RPS28	4.74501e-66	0.745399	1	1	9.86298e-62
ENSGALG00000029631	6.20053e-66	1.19118	0.386	0.047	1.28884e-61
ENSGALG00000047951	6.51221e-66	0.740796	0.224	0.005	1.35363e-61
ENSGALG00000007526	9.69121e-66	1.12445	0.461	0.075	2.01441e-61
ENSGALG00000035027	1.02066e-65	1.83525	0.809	0.332	2.12155e-61
ENSGALG00000047048	1.07592e-65	0.641098	0.224	0.005	2.2364e-61
FAM126A	1.20945e-65	-1.43741	0.755	0.978	2.51396e-61
RGS7	1.24448e-65	1.33467	0.452	0.075	2.58678e-61
COX6A1	1.57395e-65	-0.643152	1	1	3.27162e-61
CHCHD10	1.9013e-65	1.01594	1	0.991	3.95204e-61
ENSGALG00000054749	2.62528e-65	1.64614	0.498	0.099	5.45692e-61
RPL29	4.47101e-65	0.957843	1	1	9.29344e-61
GSN	6.50127e-65	-1.85325	0.328	0.845	1.35135e-60
EVA1C	6.67875e-65	0.997299	0.423	0.06	1.38825e-60
RCL1	1.05394e-64	-1.5153	0.705	0.954	2.19071e-60
ENSGALG00000031069	1.27743e-64	1.06251	1	0.996	2.65526e-60
ENSGALG00000048207	1.44497e-64	0.898614	0.286	0.018	3.00352e-60
DNAJC3	2.77559e-64	1.00777	1	0.999	5.76933e-60
SLC16A9	3.627e-64	-2.10819	0.062	0.699	7.53908e-60
RIMS2	4.40531e-64	1.50383	0.822	0.382	9.15687e-60
JAK1	5.08076e-64	-1.66972	0.452	0.891	1.05609e-59
CLIC4	8.62012e-64	-1.40791	0.705	0.969	1.79178e-59
DPYSL4	8.89334e-64	-1.75563	0.183	0.784	1.84857e-59
ASIC2	1.16133e-63	1.12502	0.461	0.078	2.41393e-59
TXN	1.41086e-63	-0.7771	1	1	2.93262e-59
FKBP3	1.52494e-63	-1.16414	0.983	0.999	3.16974e-59
GTF2A1	2.18278e-63	-1.57595	0.651	0.955	4.53712e-59
ENSGALG00000039246	2.9403e-63	1.39823	0.477	0.092	6.11171e-59
ANAPC16	5.27161e-63	-1.20702	0.888	0.99	1.09576e-58
XCL1	6.99447e-63	0.656239	0.203	0.003	1.45387e-58
ENSGALG00000048305	7.59666e-63	1.77684	0.996	0.995	1.57904e-58
MDFIC	9.88195e-63	1.39664	0.988	0.914	2.05406e-58
SSR1	1.16185e-62	0.93094	0.996	0.999	2.41503e-58
TBPL2	1.28488e-62	1.00699	0.253	0.012	2.67074e-58
BATF3	3.00496e-62	1.69651	0.851	0.457	6.24612e-58
UGT8	3.91774e-62	1.33753	0.971	0.866	8.14341e-58
SH3GLB1	3.9394e-62	-1.19408	0.905	0.994	8.18845e-58
DCXR	4.91271e-62	-1.48927	0.722	0.958	1.02116e-57
ENO1	5.11144e-62	0.796586	1	1	1.06246e-57
ALCAM	7.48288e-62	-1.96059	0.154	0.748	1.55539e-57
SLC2A14	8.92773e-62	-2.47969	0.378	0.854	1.85572e-57
PLPPR1	9.3199e-62	1.57172	0.639	0.203	1.93723e-57
RPS27A	1.01223e-61	-0.584131	1	1	2.10402e-57
CTNNA2	1.0757e-61	-2.01494	0.12	0.732	2.23595e-57
AHSA1	1.28398e-61	-1.26084	0.859	0.982	2.66889e-57
GSTO2	2.279e-61	-2.28783	0.12	0.718	4.73713e-57
ABCG2	4.06496e-61	1.37684	0.668	0.218	8.44944e-57
COX4I1	4.88445e-61	-0.625625	1	1	1.01528e-56
CYCS	8.8234e-61	-1.07904	0.979	0.999	1.83403e-56
SPON1	1.01048e-60	-2.20793	0.373	0.825	2.10038e-56
TTYH3	1.36348e-60	-1.69501	0.398	0.866	2.83414e-56
TPH2	1.43758e-60	1.62115	0.776	0.358	2.98815e-56
ATP5MC1	1.77951e-60	-0.80534	0.996	0.999	3.69889e-56
HMGB3	2.76811e-60	-0.907188	1	1	5.7538e-56
CTSZ	2.96338e-60	-1.62583	0.61	0.948	6.15968e-56
NIPAL1	2.97131e-60	-2.08932	0	0.623	6.17616e-56
UPP1	3.47477e-60	1.56713	0.714	0.285	7.22266e-56
SCEL	4.02746e-60	0.683663	0.203	0.004	8.37147e-56
HTR1B	6.74565e-60	-1.60293	0.423	0.894	1.40215e-55
HSPB11	1.03928e-59	-1.56986	0.423	0.881	2.16024e-55
HSBP1L1	1.11493e-59	1.67971	0.846	0.486	2.31748e-55
PDCD5	1.45563e-59	-0.848051	0.992	1	3.02567e-55
TSN	1.56932e-59	0.72671	1	1	3.262e-55
ENSGALG00000049348	2.06892e-59	1.36533	0.992	0.919	4.30045e-55
RPS12	2.1537e-59	0.765003	1	1	4.47668e-55
FAM21C	2.27643e-59	-1.99455	0.133	0.713	4.73178e-55
PRELID1	3.51555e-59	-0.912102	0.988	0.999	7.30743e-55
TMED10	4.5593e-59	-0.972241	0.963	1	9.47696e-55
EPB41L3	5.12718e-59	-1.62892	0.124	0.73	1.06574e-54
NUDT16L1	5.75947e-59	-0.875247	1	0.999	1.19716e-54
BIN1	5.7992e-59	-1.43209	0.386	0.862	1.20542e-54
STON1	6.71291e-59	1.5633	0.896	0.67	1.39535e-54
THOC7	7.55953e-59	-0.861571	0.983	1	1.57132e-54
ACTB	9.20558e-59	-1.01332	1	1	1.91347e-54
EML5	1.06881e-58	1.66967	0.822	0.439	2.22162e-54
CCNI	1.19681e-58	0.853661	1	0.999	2.4877e-54
ATP1B3	1.43398e-58	-1.43311	0.668	0.962	2.98067e-54
LACTB2	2.17786e-58	-1.43486	0.618	0.939	4.5269e-54
DOCK2	2.77686e-58	-1.58758	0.261	0.809	5.77199e-54
BFSP1	4.04857e-58	0.889515	0.324	0.034	8.41535e-54
TRIM24	4.73596e-58	-1.81041	0.361	0.825	9.84417e-54
CG-16	5.08043e-58	1.41336	0.996	0.972	1.05602e-53
ENSGALG00000012194	5.99226e-58	1.34529	0.971	0.91	1.24555e-53
CDR2	6.45322e-58	-1.48291	0.598	0.937	1.34137e-53
PDGFA	6.72258e-58	-2.02333	0.473	0.885	1.39736e-53
TMEM255B	7.10855e-58	1.27506	0.589	0.168	1.47758e-53
C1QL3	7.37166e-58	0.882358	0.27	0.019	1.53227e-53
THUMPD3	1.47654e-57	-0.836095	0.996	0.999	3.06913e-53
EXFABP	1.9915e-57	-2.25831	0.349	0.837	4.13954e-53
QPRT	2.27678e-57	-1.5602	0.635	0.964	4.73252e-53
MRPL18	2.93353e-57	-1.0059	0.946	0.997	6.09763e-53
RALBP1	3.08516e-57	-0.769217	0.996	1	6.41281e-53
OTUB1	3.15483e-57	0.9454	1	0.999	6.55763e-53
PTPRQ	3.4418e-57	0.574394	0.187	0.003	7.15413e-53
DCUN1D4	4.18684e-57	-1.56432	0.473	0.885	8.70278e-53
ABCG1	4.56466e-57	1.20673	0.647	0.206	9.48811e-53
RBM38	4.58023e-57	-1.80306	0.282	0.802	9.52047e-53
PITX2	4.69472e-57	-3.07005	0.008	0.609	9.75845e-53
SLC13A5	5.48933e-57	1.49892	0.83	0.462	1.14101e-52
CDV3	6.80854e-57	-0.861094	0.992	0.999	1.41522e-52
TWIST2	7.13183e-57	0.772607	0.232	0.011	1.48242e-52
MYH1B	1.05904e-56	0.580636	0.166	0	2.20131e-52
SEMA3E	1.12138e-56	0.651641	0.232	0.011	2.3309e-52
MEAF6	1.36696e-56	-0.926993	0.971	0.999	2.84136e-52
FTH1	1.38685e-56	-0.614314	1	1	2.8827e-52
ANO2	2.13085e-56	0.619139	0.212	0.007	4.42919e-52
PDLIM1	2.13874e-56	-1.89147	0.083	0.674	4.44559e-52
PSMB7	2.15644e-56	-0.783706	0.992	0.999	4.48237e-52
TMEM65	2.18523e-56	0.998437	0.996	0.976	4.54221e-52
RPA3	2.96014e-56	-1.29761	0.83	0.978	6.15295e-52
ENSGALG00000048323	3.15103e-56	0.675617	0.253	0.016	6.54973e-52
POU4F2	3.21026e-56	1.37779	0.539	0.135	6.67285e-52
SYT11	3.95486e-56	-1.81151	0.519	0.89	8.22057e-52
ENSGALG00000013809	4.13936e-56	-1.10267	0.917	0.991	8.60408e-52
MAT2B	5.1329e-56	-1.04583	0.971	0.995	1.06692e-51
KIAA0232	5.38126e-56	-1.2594	0.876	0.984	1.11855e-51
ENSGALG00000020999	6.49392e-56	-1.40251	0.83	0.987	1.34983e-51
ENSGALG00000052226	6.88475e-56	1.68678	0.768	0.38	1.43106e-51
MIER1	8.42916e-56	-1.41179	0.469	0.892	1.75209e-51
ENSGALG00000035994	1.47843e-55	1.42151	0.967	0.95	3.07307e-51
RAB3C	1.62076e-55	1.27537	0.618	0.202	3.36892e-51
IER3IP1	2.06964e-55	0.99883	1	0.996	4.30196e-51
SYNE2	2.11679e-55	-1.44514	0.627	0.964	4.39995e-51
ENSGALG00000049113	2.6826e-55	0.446477	0.162	0	5.57605e-51
SOX11	3.17939e-55	-2.21251	0.295	0.809	6.60868e-51
CAMK1G	5.9132e-55	0.982346	0.444	0.088	1.22912e-50
MANSC4	7.42349e-55	0.891428	0.27	0.022	1.54305e-50
CACYBP	9.40806e-55	-0.823249	0.996	0.999	1.95556e-50
ENSGALG00000013546	1.09739e-54	0.661633	0.199	0.006	2.28104e-50
ENSGALG00000047256	1.23271e-54	-1.9858	0.008	0.591	2.56232e-50
IMPAD1	1.80879e-54	-1.39539	0.515	0.897	3.75974e-50
FGFR3	2.16056e-54	1.22448	1	0.993	4.49093e-50
COII	2.39318e-54	1.09886	1	1	4.97446e-50
GRHPR	2.45735e-54	1.73096	0.734	0.361	5.10785e-50
S100Z	2.81134e-54	0.652553	0.212	0.009	5.84365e-50
CEBPZOS	3.20045e-54	1.4061	0.95	0.851	6.65245e-50
RPL3	3.71179e-54	-0.684298	0.996	1	7.71534e-50
TBC1D1	4.37046e-54	-1.33321	0.539	0.929	9.08443e-50
SNAP29	4.44858e-54	1.2086	0.983	0.956	9.24682e-50
CALD1	5.82558e-54	1.04288	0.34	0.045	1.2109e-49
USP44	6.66789e-54	-1.7396	0.191	0.732	1.38599e-49
GABARAPL2	6.76051e-54	1.07977	0.983	0.962	1.40524e-49
FEZ1	9.05957e-54	-1.56057	0.129	0.698	1.88312e-49
CRLS1	9.20051e-54	-0.989254	0.959	0.995	1.91242e-49
CLCN1	9.32389e-54	0.707747	0.232	0.013	1.93806e-49
RUNX2	1.17874e-53	-1.49929	0.195	0.752	2.45012e-49
LRP1B	1.31017e-53	-1.69798	0.199	0.759	2.72332e-49
ENSGALG00000053369	1.57196e-53	0.510478	0.162	0.001	3.26747e-49
ENSGALG00000054800	2.24663e-53	0.653408	0.166	0.001	4.66984e-49
CRMP1	2.36097e-53	-1.77746	0.361	0.844	4.90751e-49
TRABD2A	2.83963e-53	1.41207	0.913	0.688	5.90246e-49
PROK2	3.10093e-53	1.81071	0.768	0.344	6.4456e-49
ENSGALG00000050941	3.31315e-53	1.75414	0.946	0.844	6.88671e-49
TDRP	3.60359e-53	1.40237	0.934	0.765	7.49042e-49
MEA1	4.42918e-53	-0.911365	0.975	1	9.2065e-49
ASL2	4.91019e-53	1.58483	0.664	0.262	1.02063e-48
GTPBP10	4.94638e-53	-1.49012	0.506	0.887	1.02815e-48
VAV3	5.29563e-53	-1.72642	0.037	0.61	1.10075e-48
MYL9	5.45246e-53	-1.39393	0.581	0.936	1.13335e-48
ELOVL5	5.59422e-53	-1.10433	0.946	0.989	1.16282e-48
ANXA11	6.238e-53	0.862195	0.996	0.997	1.29663e-48
TEX12	7.41936e-53	1.47758	0.917	0.75	1.54219e-48
TRIM71	7.95621e-53	-1.42137	0.967	0.995	1.65378e-48
SLC44A3	8.14476e-53	-1.49625	0.083	0.664	1.69297e-48
TNFSF10	1.04481e-52	-1.75586	0.145	0.708	2.17175e-48
ENPP2	1.27122e-52	1.26622	0.556	0.161	2.64235e-48
ADGRG1	1.63446e-52	1.26958	0.494	0.124	3.39738e-48
ENSGALG00000033569	2.18808e-52	-0.973955	0.975	0.997	4.54814e-48
ESF1	2.25876e-52	1.04624	0.992	0.987	4.69505e-48
ENSGALG00000008518	2.37731e-52	1.46799	0.614	0.21	4.94147e-48
CXCR4	2.66748e-52	-2.11875	0.091	0.647	5.54461e-48
SPTLC3	3.08249e-52	0.890476	0.286	0.029	6.40727e-48
PCYT1B	3.47026e-52	1.36729	0.925	0.773	7.21329e-48
ENSGALG00000033522	3.88038e-52	1.11763	0.539	0.144	8.06575e-48
CD24	4.23357e-52	-1.31654	0.763	0.968	8.7999e-48
KCNMA1	4.99766e-52	-1.7346	0.008	0.577	1.03881e-47
POGLUT1	5.44895e-52	-1.50841	0.22	0.75	1.13262e-47
PTS	5.46013e-52	1.42419	0.921	0.812	1.13494e-47
POLR2L	5.68121e-52	-0.919252	0.983	0.999	1.1809e-47
GEMIN5	8.05278e-52	-1.27612	0.734	0.956	1.67385e-47
MGME1	8.60793e-52	-1.45844	0.593	0.93	1.78925e-47
NEGR1	8.8159e-52	-1.8779	0.008	0.575	1.83247e-47
EPDR1	1.49948e-51	1.40685	0.876	0.521	3.11682e-47
ENSGALG00000054707	1.93587e-51	0.651217	0.228	0.014	4.02389e-47
UCHL5	2.12972e-51	-0.864825	0.988	0.998	4.42684e-47
EPRS	2.45616e-51	-0.836154	1	1	5.10538e-47
IGFBP7	2.83163e-51	1.08411	0.996	0.974	5.88582e-47
ENSGALG00000042023	3.38407e-51	1.28292	0.602	0.192	7.03413e-47
RFC4	3.92816e-51	-1.22812	0.859	0.972	8.16507e-47
ENSGALG00000041778	4.06696e-51	1.29797	0.979	0.912	8.45358e-47
FABP3	4.10617e-51	-1.75033	0.448	0.869	8.53509e-47
SF3B5	4.75256e-51	1.08354	1	0.993	9.87867e-47
CALN1	4.98342e-51	1.46324	0.809	0.437	1.03585e-46
ENSGALG00000037548	5.83858e-51	0.699091	0.245	0.019	1.21361e-46
SLK	6.44846e-51	-1.34893	0.593	0.931	1.34038e-46
EOMES	6.72323e-51	-2.54473	0.012	0.569	1.39749e-46
MPC2	6.82315e-51	-1.13643	0.768	0.978	1.41826e-46
STXBP5L	1.04539e-50	1.03163	0.51	0.136	2.17295e-46
PRKAR1A	1.08915e-50	-0.869223	0.988	0.999	2.26392e-46
TUBA1B	1.16846e-50	-1.53046	0.992	1	2.42875e-46
SMPDL3A	1.541e-50	-1.36704	0.369	0.853	3.20313e-46
TOLLIP	1.93026e-50	-1.31234	0.822	0.982	4.01225e-46
ITIH5	2.20485e-50	0.528252	0.162	0.002	4.58301e-46
ENSGALG00000048648	2.84471e-50	1.15647	0.427	0.089	5.913e-46
FAM171B	3.80817e-50	-1.39611	0.071	0.639	7.91567e-46
GOLT1B	5.4715e-50	-1.09517	0.859	0.981	1.13731e-45
STK38L	6.59987e-50	-1.66368	0.29	0.776	1.37185e-45
ENSGALG00000036956	8.06641e-50	1.26431	1	1	1.67668e-45
CPE	8.46195e-50	-1.57807	0.224	0.742	1.7589e-45
SDHC	8.77077e-50	1.18725	0.934	0.85	1.82309e-45
NREP	1.34812e-49	-1.17855	0.519	0.92	2.8022e-45
CDC42SE2	1.35076e-49	-1.49064	0.12	0.676	2.80769e-45
RTN1	1.8077e-49	1.42553	0.846	0.515	3.75748e-45
ENSGALG00000051417	1.90564e-49	0.826764	0.278	0.029	3.96106e-45
SPCS3	2.0304e-49	-1.79661	0.589	0.887	4.2204e-45
ENSGALG00000013239	2.08549e-49	-1.62302	0.037	0.591	4.3349e-45
ENSGALG00000013528	2.21343e-49	1.30649	0.635	0.227	4.60083e-45
RANBP1	3.30305e-49	-0.745154	1	1	6.86573e-45
FMN1	3.30903e-49	-1.57131	0.083	0.628	6.87815e-45
RAD21L1	3.54666e-49	0.719029	0.245	0.02	7.37208e-45
SNX3	5.1905e-49	-0.937956	0.942	0.997	1.0789e-44
ATF4	5.71879e-49	-1.06537	0.95	0.997	1.18871e-44
ENSGALG00000017040	6.19091e-49	0.935269	0.29	0.034	1.28684e-44
SERBP1	6.26227e-49	-0.773638	0.996	1	1.30167e-44
ENSGALG00000048144	6.75122e-49	-1.50293	0.207	0.72	1.40331e-44
SCN3B	7.16132e-49	0.820263	0.299	0.037	1.48855e-44
MTSS1	9.01857e-49	1.29441	0.959	0.777	1.8746e-44
ENSGALG00000007525	9.91327e-49	1.04727	0.386	0.073	2.06057e-44
GNPTAB	1.29451e-48	-1.39042	0.332	0.815	2.69077e-44
TRPM7	1.31881e-48	-1.47379	0.353	0.815	2.74128e-44
TUBB2B	1.68911e-48	-1.83838	0.56	0.882	3.51098e-44
UBE2G1	2.13088e-48	-0.923756	0.95	0.999	4.42924e-44
NR2E1	2.69355e-48	-2.00269	0.104	0.638	5.59882e-44
DSP	3.04748e-48	-1.26166	0.676	0.946	6.3345e-44
JAG2	3.85326e-48	1.29237	0.909	0.67	8.00938e-44
DOCK8	3.91892e-48	1.05556	0.465	0.113	8.14586e-44
GLDC	5.86969e-48	-1.56043	0.058	0.599	1.22007e-43
NASP	8.37338e-48	-0.930031	0.983	1	1.74049e-43
PCBD1	1.01778e-47	-1.84853	0.029	0.566	2.11556e-43
TAX1BP3	1.02212e-47	-1.34913	0.639	0.914	2.12457e-43
ID4	1.09532e-47	-1.52733	0.739	0.968	2.27673e-43
ENSGALG00000050911	1.23247e-47	-2.02635	0.008	0.543	2.56181e-43
RHAG	1.25644e-47	0.573448	0.149	0.001	2.61164e-43
ENSGALG00000009044	1.33505e-47	-1.21321	0.871	0.973	2.77503e-43
GLCCI1	1.51645e-47	-1.32934	0.581	0.929	3.1521e-43
SUB1	1.60795e-47	-0.890657	0.967	0.995	3.34229e-43
RHOC	1.67892e-47	1.15685	0.448	0.107	3.4898e-43
APPBP2	1.75317e-47	-1.20095	0.61	0.931	3.64414e-43
CG-1B	1.77991e-47	0.871603	0.27	0.029	3.69973e-43
ENSGALG00000012187	2.11763e-47	-1.29996	0.295	0.81	4.4017e-43
IGFBP2	2.41624e-47	1.33848	0.855	0.506	5.02239e-43
ENSGALG00000041782	3.69616e-47	1.80063	0.618	0.256	7.68284e-43
ENSGALG00000052640	4.3036e-47	0.765227	0.232	0.019	8.94546e-43
FAM3B	5.89693e-47	1.43825	0.751	0.388	1.22574e-42
NDUFB3	6.08868e-47	-0.817483	0.988	0.999	1.26559e-42
GTF2A2	6.63916e-47	-0.891672	0.967	0.992	1.38002e-42
LRRC59	8.08557e-47	-1.43272	0.477	0.856	1.68067e-42
UPK1B	8.17378e-47	0.601217	0.199	0.011	1.699e-42
IBA57	9.33362e-47	-1.21012	0.618	0.914	1.94009e-42
SLC16A3	2.02948e-46	-1.37857	0.548	0.91	4.21847e-42
ZAR1L	2.24421e-46	-2.47081	0.315	0.75	4.66482e-42
NDUFB10	2.61983e-46	-0.739752	1	0.999	5.44557e-42
CCND2	3.09345e-46	0.838684	1	0.999	6.43005e-42
GNG10	3.53686e-46	-1.47068	0.876	0.98	7.35171e-42
ENSGALG00000050238	3.58354e-46	0.610696	0.224	0.017	7.44874e-42
LY6E	3.89706e-46	1.04433	0.992	0.976	8.10043e-42
SNF8	4.48335e-46	-1.00314	0.826	0.981	9.3191e-42
LSM6	7.14271e-46	-0.817464	0.954	0.997	1.48468e-41
ENSGALG00000039958	8.29341e-46	-0.922305	0.95	0.995	1.72387e-41
DAB1	1.03079e-45	-1.60732	0.091	0.61	2.14261e-41
HNRNPH2	1.10916e-45	-0.723043	0.996	1	2.30551e-41
SERINC5	1.15599e-45	-1.34615	0.39	0.819	2.40285e-41
ENSGALG00000012177	1.18939e-45	-1.46793	0.154	0.684	2.47227e-41
NDUFS7	1.45628e-45	-0.762157	0.975	0.997	3.02703e-41
ENSGALG00000012103	1.46072e-45	1.30446	0.896	0.706	3.03625e-41
PGRMC1	1.48817e-45	-1.32121	0.477	0.871	3.0933e-41
RDX	1.67672e-45	1.06932	1	0.991	3.48523e-41
EIF4B	1.90487e-45	1.00758	0.988	0.968	3.95945e-41
NDUFA5	2.23115e-45	-0.705162	0.983	0.999	4.63767e-41
ENSGALG00000015754	2.3485e-45	0.771466	0.299	0.041	4.8816e-41
DTNBP1	2.54117e-45	-1.29386	0.324	0.801	5.28207e-41
ENSGALG00000012766	3.9287e-45	1.10905	0.996	0.95	8.1662e-41
SCCPDH	4.49501e-45	0.874448	0.992	0.995	9.34334e-41
OGDH	4.82048e-45	-1.13067	0.751	0.945	1.00198e-40
RUSC2	5.28267e-45	0.920411	0.411	0.09	1.09805e-40
SSBP1	5.45466e-45	-0.769437	0.983	0.999	1.13381e-40
ENSGALG00000054787	5.65553e-45	1.437	0.988	0.941	1.17556e-40
FAM13C	6.24952e-45	0.406999	0.141	0.001	1.29903e-40
KPNA7	6.97196e-45	0.464785	0.166	0.005	1.44919e-40
SPOPL	9.51795e-45	-1.25386	0.676	0.923	1.9784e-40
NPY5R	1.06887e-44	1.13243	0.519	0.16	2.22176e-40
CBX1	1.26111e-44	-1.15276	0.701	0.941	2.62134e-40
MEMO1	1.34189e-44	-1.06436	0.83	0.978	2.78924e-40
PPIC	1.35774e-44	1.33824	0.95	0.79	2.8222e-40
AGA	1.41659e-44	1.23944	0.975	0.921	2.94452e-40
ENSGALG00000044466	1.54393e-44	0.857562	0.315	0.049	3.2092e-40
ORAOV1	1.63095e-44	-0.998509	0.905	0.98	3.3901e-40
CETN1	1.65167e-44	0.865142	1	0.991	3.43316e-40
EEF1B2	1.6878e-44	-0.668672	1	1	3.50825e-40
CACNA1C	2.14012e-44	0.643569	0.237	0.022	4.44844e-40
HIKESHI	2.22707e-44	-0.886068	0.938	0.995	4.62919e-40
PSMD1	2.56684e-44	-0.8985	0.938	0.995	5.33543e-40
TMEM123	2.78734e-44	-0.826471	0.967	0.997	5.79377e-40
GATSL2	3.04588e-44	1.26083	0.942	0.78	6.33116e-40
PMS1	3.05637e-44	-1.11454	0.539	0.903	6.35297e-40
SULT4A1	4.72709e-44	1.28171	0.913	0.802	9.82573e-40
DYNLL2	6.02783e-44	-1.25541	0.925	0.994	1.25294e-39
C3orf70	6.46735e-44	1.13359	0.934	0.754	1.3443e-39
NDUFB6	6.85786e-44	-0.716707	0.992	1	1.42547e-39
KIAA0319	8.00538e-44	1.40293	0.747	0.411	1.664e-39
ENSGALG00000049494	9.49504e-44	0.894953	0.315	0.051	1.97364e-39
FBXO43	9.95377e-44	0.855979	0.303	0.045	2.06899e-39
MRPL23	1.13724e-43	-0.86587	0.95	0.995	2.36387e-39
DNAJC2	1.44567e-43	-0.860059	0.971	0.998	3.00497e-39
ENSGALG00000051064	1.6218e-43	1.31306	0.905	0.713	3.37107e-39
LIN28B	1.85102e-43	-1.06611	0.772	0.978	3.84753e-39
SSBP2	1.85267e-43	-1.28487	0.564	0.891	3.85095e-39
ENSGALG00000045414	1.91952e-43	1.38129	0.813	0.527	3.98991e-39
ENSGALG00000047620	2.20005e-43	1.20887	0.929	0.757	4.57302e-39
SUPT3H	2.8192e-43	-1.25124	0.299	0.761	5.86e-39
ENSGALG00000040945	2.98647e-43	0.796538	0.295	0.043	6.20767e-39
GPC4	3.1168e-43	-1.74598	0.249	0.705	6.47858e-39
ENSGALG00000047728	6.68707e-43	1.46415	0.56	0.197	1.38998e-38
ECPAS	6.88681e-43	-1.29294	0.523	0.876	1.43149e-38
BEND5	7.02541e-43	-1.32287	0.394	0.802	1.4603e-38
TMEM59	7.40729e-43	-0.894197	0.921	0.996	1.53968e-38
ENSGALG00000049471	8.13557e-43	0.577041	0.183	0.01	1.69106e-38
ENSGALG00000002971	8.22886e-43	-1.68786	0.207	0.678	1.71045e-38
WDR36	8.8262e-43	-1.07025	0.834	0.976	1.83461e-38
PCM1	9.32407e-43	-0.95719	0.996	0.997	1.9381e-38
HSPH1	9.38078e-43	-1.08316	0.851	0.989	1.94989e-38
RPL38	9.38705e-43	0.617129	1	1	1.95119e-38
VPS26A	1.20215e-42	-1.1003	0.78	0.956	2.49878e-38
MYF6	1.45298e-42	1.09187	0.967	0.862	3.02016e-38
PLS3	1.68377e-42	-1.42698	0.075	0.577	3.49989e-38
AGTRAP	1.89474e-42	1.20989	0.896	0.801	3.9384e-38
TPT1	2.12923e-42	-0.499722	1	1	4.42583e-38
MAPRE2	2.14075e-42	-1.2435	0.295	0.763	4.44976e-38
ENSGALG00000052184	2.3654e-42	1.36503	0.826	0.583	4.91673e-38
IRX4	2.55867e-42	0.76379	0.278	0.037	5.31845e-38
STRADA	2.95134e-42	-0.907249	0.876	0.986	6.13466e-38
KIF21A	3.06176e-42	-1.3323	0.216	0.706	6.36418e-38
CCK	3.39673e-42	1.28421	0.73	0.378	7.06044e-38
PKIG	3.77791e-42	0.49848	0.187	0.011	7.85275e-38
C7orf57	3.89291e-42	1.0135	0.473	0.136	8.0918e-38
URI1	4.48925e-42	-1.06746	0.876	0.984	9.33135e-38
TMSB4X	4.96164e-42	-0.924349	0.992	1	1.03133e-37
HSP90B1	5.47827e-42	0.953288	1	1	1.13871e-37
DDOST	5.58337e-42	0.996362	0.992	0.993	1.16056e-37
ENSGALG00000050669	5.82146e-42	0.827674	0.996	0.987	1.21005e-37
LRRC3B	6.19085e-42	0.957056	0.452	0.12	1.28683e-37
ENSGALG00000053913	7.29761e-42	0.473234	0.17	0.008	1.51688e-37
ENSGALG00000038672	9.17202e-42	-0.517292	1	1	1.9065e-37
ENSGALG00000054951	9.32288e-42	1.08763	0.461	0.129	1.93785e-37
RPLP1	9.72812e-42	0.57495	1	1	2.02209e-37
OSBPL8	9.73495e-42	-0.951247	0.929	0.995	2.02351e-37
NDUFB5	9.82091e-42	-0.542	1	1	2.04137e-37
CHAC2	1.01361e-41	1.23813	0.871	0.619	2.10688e-37
ENSGALG00000051169	1.09613e-41	-0.831362	0.942	0.994	2.27841e-37
UBE2L3	1.09636e-41	-0.744987	0.988	0.997	2.2789e-37
ENSGALG00000051614	1.12032e-41	1.25905	0.573	0.219	2.32869e-37
ENSGALG00000053371	1.32202e-41	-1.3319	0.199	0.69	2.74796e-37
PECR	1.43461e-41	-1.27997	0.378	0.796	2.98197e-37
CWC22	1.44794e-41	-1.07479	0.763	0.946	3.00969e-37
MACC1	1.52358e-41	0.527943	0.178	0.01	3.16692e-37
C11H19orf12	1.53297e-41	-0.874124	0.942	0.992	3.18643e-37
ENSGALG00000038425	1.54001e-41	-1.21738	0.627	0.918	3.20106e-37
COMMD9	1.9376e-41	-1.16969	0.672	0.91	4.0275e-37
PABPC1	2.14753e-41	-0.490352	1	1	4.46386e-37
HSPA4L	2.29435e-41	-0.790958	0.967	0.998	4.76903e-37
ENSGALG00000054886	2.54062e-41	0.49039	0.166	0.007	5.28093e-37
CALML4	2.83567e-41	-1.49404	0.295	0.746	5.89421e-37
SDF2	3.15603e-41	-1.00876	0.714	0.957	6.56013e-37
NXNL2	3.58319e-41	1.18003	0.801	0.502	7.44802e-37
TTC36	3.72866e-41	0.61649	0.158	0.006	7.75039e-37
WNK2	4.16047e-41	-1.45106	0.1	0.59	8.64795e-37
PLEKHO1	4.38647e-41	-1.30894	0.303	0.753	9.11771e-37
WLS	4.65957e-41	-1.29917	0.349	0.81	9.68538e-37
ABHD14B	5.82198e-41	-0.792057	0.996	1	1.21016e-36
ENSGALG00000048880	5.8394e-41	0.772679	0.369	0.08	1.21378e-36
RPS2	5.91021e-41	-0.577205	1	1	1.2285e-36
RPS4Y1	6.28843e-41	0.65825	1	1	1.30711e-36
FREM1	7.56928e-41	0.41111	0.149	0.005	1.57335e-36
GNPDA1	7.59752e-41	1.29654	0.809	0.541	1.57922e-36
ZRANB2	7.80412e-41	-0.790383	0.975	0.994	1.62216e-36
CLGN	8.4762e-41	-0.923794	0.921	0.987	1.76186e-36
ENSGALG00000045985	9.17301e-41	0.747276	0.228	0.024	1.9067e-36
MYOT	9.87231e-41	0.840499	0.232	0.025	2.05206e-36
POSTN	1.07487e-40	0.578639	0.141	0.003	2.23422e-36
AP2M1	1.38606e-40	0.918545	0.979	0.966	2.88107e-36
MALSU1	1.41804e-40	-1.27236	0.668	0.908	2.94754e-36
UMAD1	1.44979e-40	-0.95769	0.826	0.972	3.01353e-36
CALB2	1.45187e-40	1.03518	0.44	0.119	3.01786e-36
RBM46	1.52944e-40	0.941931	0.979	0.924	3.17909e-36
ENSGALG00000051687	1.70035e-40	0.807591	0.261	0.035	3.53435e-36
MICU1	2.2091e-40	-1.13845	0.411	0.823	4.59183e-36
FRZB	2.39217e-40	-0.973131	0.876	0.984	4.97237e-36
ENSGALG00000050851	2.81047e-40	0.861274	0.378	0.084	5.84184e-36
NOLC1	2.93665e-40	-1.07294	0.817	0.964	6.10413e-36
TOX	3.03289e-40	1.22342	0.589	0.231	6.30416e-36
ALKBH5	3.24361e-40	-0.834131	0.942	0.994	6.74216e-36
ENSGALG00000052398	3.57767e-40	1.03363	0.448	0.119	7.43654e-36
RIBC2	3.88086e-40	1.04856	0.668	0.309	8.06676e-36
LURAP1L	4.07702e-40	-1.06419	0.805	0.978	8.47448e-36
GADD45G	4.36609e-40	-1.53376	0.631	0.901	9.07535e-36
DMRT1	4.68054e-40	0.878872	1	1	9.72897e-36
COL1A2	4.96294e-40	1.07291	0.498	0.158	1.0316e-35
CECR2	5.37257e-40	-1.35942	0.124	0.6	1.11674e-35
CFC1	5.4246e-40	-1.66905	0	0.472	1.12756e-35
DYNC1LI1	6.48959e-40	-1.29808	0.668	0.919	1.34893e-35
TMEM163	7.14913e-40	1.11711	0.602	0.246	1.48602e-35
RARRES1	7.29939e-40	-1.41716	0.058	0.533	1.51725e-35
MAP3K7	7.69597e-40	-1.28069	0.344	0.771	1.59968e-35
HSD17B4	8.38534e-40	1.08694	0.921	0.825	1.74298e-35
FBXO4	8.39552e-40	-1.17989	0.004	0.476	1.74509e-35
PALMD	8.9456e-40	0.848117	0.187	0.013	1.85943e-35
NSD3	9.39763e-40	-0.827433	0.913	0.995	1.95339e-35
KPNA4	9.54825e-40	-1.1338	0.917	0.986	1.9847e-35
SPINK6	1.21537e-39	0.464508	0.12	0.001	2.52627e-35
ALDH4A1	1.22749e-39	1.1059	0.809	0.523	2.55146e-35
SLC35B1	1.35077e-39	0.915587	0.975	0.992	2.80771e-35
BLB1	1.36389e-39	1.28257	0.718	0.353	2.83499e-35
ENSGALG00000011164	1.41954e-39	1.45093	0.668	0.341	2.95065e-35
ENSGALG00000051715	1.42341e-39	0.526904	0.149	0.005	2.95869e-35
SCGN	1.47007e-39	0.891418	0.282	0.044	3.05568e-35
ATP6AP1	1.52757e-39	0.92627	0.975	0.947	3.1752e-35
RCOR3	1.58218e-39	-1.33727	0.29	0.734	3.28871e-35
ENSGALG00000008940	2.26673e-39	0.688416	0.241	0.029	4.71163e-35
BLMH	2.27797e-39	-0.894297	0.838	0.981	4.73499e-35
YLPM1	2.27991e-39	-1.2125	0.378	0.792	4.73903e-35
ENSGALG00000051365	2.40637e-39	-1.2795	0.1	0.583	5.00188e-35
MRPL58	2.74077e-39	-0.849449	0.925	0.991	5.69697e-35
FEZ2	3.1459e-39	-1.25221	0.295	0.739	6.53906e-35
C4	3.21385e-39	1.31346	0.689	0.331	6.68031e-35
GJA1	3.31998e-39	1.0974	0.959	0.927	6.90091e-35
UBE2E2	3.738e-39	-1.19262	0.232	0.686	7.76981e-35
ENSGALG00000041475	4.84443e-39	1.2355	0.888	0.661	1.00696e-34
ENSGALG00000046486	5.0256e-39	1.29407	0.598	0.26	1.04462e-34
ST3GAL1	6.07467e-39	1.31418	0.834	0.566	1.26268e-34
ENSGALG00000013033	7.48118e-39	0.393156	0.158	0.007	1.55504e-34
SLC25A13	7.73407e-39	-0.968382	0.842	0.971	1.6076e-34
MRPL44	8.21284e-39	-0.689481	0.992	0.997	1.70712e-34
BSG	8.87042e-39	-1.03364	0.78	0.952	1.8438e-34
SQSTM1	9.63005e-39	1.4095	0.913	0.74	2.0017e-34
MYH7B	1.02134e-38	0.727893	0.295	0.049	2.12296e-34
G3BP1	1.08208e-38	-0.904884	0.975	0.991	2.24922e-34
DNAJC8	1.13791e-38	-0.66506	0.988	0.999	2.36527e-34
ENSGALG00000054087	1.2434e-38	1.50524	0.444	0.125	2.58454e-34
ENSGALG00000055073	1.51584e-38	0.494827	0.149	0.006	3.15082e-34
CASK	1.66895e-38	-1.12239	0.452	0.846	3.46908e-34
ENSGALG00000052837	1.80586e-38	-1.19172	0.502	0.846	3.75366e-34
FIBIN	2.08972e-38	-1.68411	0.896	0.977	4.3437e-34
MTA3	2.18322e-38	-1.17288	0.452	0.806	4.53805e-34
PLEKHA3	2.19034e-38	-0.63199	1	1	4.55283e-34
DLL4	2.48267e-38	-1.49217	0.004	0.463	5.16049e-34
MRPL17	2.76113e-38	-0.745119	0.971	0.994	5.73928e-34
CCDC88A	2.80925e-38	0.729391	1	0.991	5.8393e-34
EXOC4	3.23568e-38	0.953463	0.959	0.887	6.72569e-34
ENSGALG00000046796	5.32581e-38	0.556815	0.199	0.018	1.10702e-33
GRN	5.40851e-38	-0.898267	0.888	0.981	1.12421e-33
ENSGALG00000030809	5.89714e-38	-1.12529	0.212	0.702	1.22578e-33
FER1L6	6.58038e-38	0.466582	0.133	0.003	1.3678e-33
SMDT1	7.35689e-38	-0.807046	0.917	0.994	1.5292e-33
FHL3	8.41594e-38	1.16388	0.863	0.646	1.74934e-33
TIMM13	9.49121e-38	0.773126	1	0.999	1.97284e-33
FGF13	9.84683e-38	-1.37377	0.137	0.608	2.04676e-33
TALDO1	1.00302e-37	-0.922575	0.817	0.981	2.08488e-33
OPA3	1.00829e-37	-0.985115	0.83	0.963	2.09583e-33
INKA2	1.05679e-37	1.01361	0.394	0.098	2.19665e-33
ENSGALG00000017276	1.1741e-37	-1.15408	0.091	0.565	2.44048e-33
GJB1	1.1981e-37	1.32223	0.676	0.345	2.49036e-33
ACADSB	1.21867e-37	-1.2937	0.199	0.666	2.53314e-33
SSB	1.42054e-37	-0.759524	0.992	0.999	2.95274e-33
ALDOB	1.49724e-37	1.33816	0.398	0.102	3.11217e-33
MT3	1.51714e-37	1.60427	0.651	0.288	3.15353e-33
LCP1	1.60793e-37	0.764554	0.34	0.071	3.34225e-33
EXOC3	1.67866e-37	1.05062	0.892	0.775	3.48927e-33
ENSGALG00000031398	1.7126e-37	1.21835	0.606	0.268	3.55982e-33
PDZRN4	1.76533e-37	0.814873	0.353	0.078	3.66941e-33
TMEM231	1.83514e-37	1.05416	0.967	0.872	3.81453e-33
ENSGALG00000041996	2.04476e-37	-1.37355	0.041	0.497	4.25024e-33
ATP5PB	2.11645e-37	-0.561508	1	1	4.39924e-33
SAE1	2.14162e-37	0.862217	0.979	0.939	4.45158e-33
COA7	2.43839e-37	-0.906712	0.759	0.955	5.06843e-33
TERB1	2.55749e-37	-1.17392	0.519	0.85	5.31599e-33
ZMPSTE24	3.02598e-37	-0.806432	0.95	0.982	6.2898e-33
DOK5	3.56419e-37	-1.41868	0.054	0.51	7.40852e-33
CCDC112	3.92345e-37	0.860515	0.983	0.982	8.15529e-33
OMA1	4.73298e-37	-1.32618	0.046	0.508	9.83797e-33
XPO1	4.88959e-37	0.804487	0.996	0.996	1.01635e-32
UCHL1	5.40341e-37	-0.633641	1	1	1.12315e-32
PGLS	5.52015e-37	0.799705	1	0.992	1.14742e-32
RSPO3	6.36876e-37	-1.30311	0.05	0.506	1.32381e-32
SHTN1	7.91061e-37	-1.06305	0.809	0.979	1.6443e-32
KCNJ15	8.02975e-37	0.481268	0.141	0.005	1.66906e-32
MRPL35	8.24168e-37	-0.689184	0.983	0.997	1.71312e-32
PCDHAC1	8.59614e-37	0.557037	0.191	0.017	1.78679e-32
CHCHD3	1.02862e-36	0.92201	0.983	0.949	2.13808e-32
ND3	1.03111e-36	0.980766	1	1	2.14327e-32
ARHGDIB	1.03605e-36	0.881666	0.407	0.109	2.15354e-32
C1orf115	1.04654e-36	0.910515	0.423	0.12	2.17533e-32
INTS6	1.05118e-36	1.22558	0.9	0.733	2.18499e-32
CD99	1.18952e-36	0.897121	0.983	0.976	2.47254e-32
EIF4EBP1	1.49942e-36	-0.586394	1	1	3.11669e-32
DOCK5	1.67198e-36	1.08768	0.502	0.179	3.47538e-32
XRCC5	2.03937e-36	-0.938566	0.842	0.962	4.23903e-32
PPIL1	2.1028e-36	-0.696456	0.983	0.997	4.37089e-32
FAM103A1	2.28887e-36	-0.740908	0.95	0.995	4.75764e-32
CCNO	2.42627e-36	0.90019	0.44	0.131	5.04324e-32
LCA5L	2.75087e-36	1.22156	0.871	0.665	5.71796e-32
CBLN1	2.88937e-36	0.963162	0.988	0.931	6.00585e-32
CRABP-I	2.99439e-36	-1.36747	0.365	0.785	6.22413e-32
MYLK	3.10228e-36	0.752472	0.598	0.21	6.4484e-32
ENSGALG00000013943	3.16804e-36	-0.902084	0.851	0.972	6.58508e-32
ELOVL7	4.14772e-36	1.19983	0.859	0.682	8.62145e-32
ARHGAP12	4.51279e-36	-1.09081	0.618	0.895	9.38029e-32
RFC2	5.67367e-36	-1.03669	0.797	0.962	1.17933e-31
IGSF21	5.74535e-36	1.18341	0.834	0.587	1.19423e-31
ADCYAP1R1	5.93422e-36	-1.19924	0.502	0.831	1.23349e-31
FAM172A	7.57283e-36	0.992788	0.975	0.958	1.57409e-31
BBX	7.73752e-36	-0.941929	0.676	0.937	1.60832e-31
LDHB	7.77136e-36	-0.586366	1	1	1.61535e-31
ENSGALG00000050219	8.50082e-36	0.312422	0.104	0	1.76698e-31
EDEM1	8.72069e-36	-0.921096	0.718	0.943	1.81268e-31
ENSGALG00000043598	9.27712e-36	1.1136	1	1	1.92834e-31
EFNB1	9.34917e-36	-1.38228	0.353	0.738	1.94332e-31
MYF5	1.11689e-35	0.655385	0.261	0.041	2.32157e-31
NT5C3A	1.17088e-35	-1.07359	0.187	0.652	2.4338e-31
IL7	1.21418e-35	0.585992	0.191	0.018	2.5238e-31
ENSGALG00000007728	1.39588e-35	0.876351	0.361	0.087	2.90147e-31
HNRNPUL1	1.43279e-35	-0.861567	0.917	0.985	2.9782e-31
SEPT7	1.64381e-35	-0.58089	0.992	1	3.41682e-31
HHLA2	1.9412e-35	1.23784	0.88	0.715	4.03499e-31
ENSGALG00000053744	2.26368e-35	0.376576	0.133	0.005	4.70528e-31
CHD1Z	2.30301e-35	-0.904226	0.917	0.984	4.78703e-31
ARHGAP18	2.53215e-35	-1.14466	0.299	0.728	5.26332e-31
KIF5C	2.57195e-35	-1.04245	0.855	0.968	5.34605e-31
ENSGALG00000051388	2.6482e-35	0.949204	0.519	0.191	5.50456e-31
ENSGALG00000015224	2.6705e-35	-1.96387	0.137	0.575	5.5509e-31
CPNE4	2.83168e-35	1.05148	0.959	0.883	5.88592e-31
TTC39A	2.92183e-35	-0.855895	0.983	0.998	6.07331e-31
ENSGALG00000036109	3.08403e-35	0.309524	0.116	0.002	6.41047e-31
ZBTB8OS	3.66406e-35	-1.06889	0.481	0.837	7.61611e-31
ENSGALG00000053766	4.11479e-35	-0.681655	0.992	1	8.553e-31
TPM1	4.76705e-35	-0.908235	0.714	0.953	9.90879e-31
CASP3	5.32934e-35	-1.18284	0.477	0.84	1.10776e-30
ERP29	5.5546e-35	0.75071	1	0.995	1.15458e-30
ENSGALG00000049002	5.98675e-35	0.730793	0.315	0.065	1.24441e-30
NBL1	6.06329e-35	1.22042	0.739	0.441	1.26031e-30
SET	6.69692e-35	-0.59381	1	1	1.39202e-30
FUT10	7.0923e-35	0.982273	0.498	0.181	1.47421e-30
UFSP2	8.0319e-35	-1.03081	0.344	0.757	1.66951e-30
GULP1	8.38355e-35	-1.09765	0.162	0.604	1.7426e-30
CA9	8.75219e-35	-0.912397	0.855	0.978	1.81923e-30
SURF4	9.16298e-35	-0.74004	0.954	0.99	1.90462e-30
SNRPD1	1.01921e-34	-0.483673	1	0.999	2.11853e-30
CA3A	1.08921e-34	0.485998	0.199	0.022	2.26402e-30
SOCS6	1.12258e-34	-1.09457	0.191	0.645	2.3334e-30
CUBN	1.20021e-34	0.501406	0.203	0.023	2.49476e-30
SH2D6	1.26106e-34	-1.39419	0.025	0.455	2.62123e-30
IRX6	1.29828e-34	-1.10923	0.299	0.712	2.6986e-30
EIF4G2	1.36401e-34	-0.711291	1	1	2.83522e-30
BPNT1	1.37028e-34	-1.33403	0.382	0.756	2.84827e-30
CEP70	1.42046e-34	1.02027	0.959	0.927	2.95257e-30
SEC22B	1.48466e-34	-0.838638	0.909	0.984	3.08602e-30
EMILIN2	1.56142e-34	-1.10534	0.183	0.635	3.24556e-30
ENSGALG00000052658	1.71178e-34	1.0429	0.739	0.439	3.55812e-30
COX7A2	1.71934e-34	-0.609217	0.979	0.999	3.57382e-30
CYP26A1	1.73522e-34	-1.38074	0.012	0.438	3.60682e-30
RPL35	1.81818e-34	0.586558	1	1	3.77927e-30
SLC25A3	2.05237e-34	-0.739337	0.979	0.998	4.26606e-30
RMDN1	2.15472e-34	-1.07718	0.523	0.852	4.47881e-30
ENSGALG00000049697	2.37305e-34	0.888682	0.386	0.103	4.93263e-30
PPIG	2.6167e-34	-0.61491	1	1	5.43907e-30
ZNF385C	2.74633e-34	0.810372	0.344	0.081	5.70851e-30
ENSGALG00000026578	2.76085e-34	-1.08332	0.025	0.459	5.73871e-30
CTHRC1	3.4822e-34	1.03954	0.925	0.806	7.2381e-30
BCL11A	3.54179e-34	-1.29744	0.527	0.865	7.36197e-30
ENSGALG00000039659	3.73512e-34	1.23109	0.664	0.322	7.76383e-30
ATP2A2	3.75602e-34	0.742931	0.992	0.991	7.80727e-30
TRAPPC2L	3.98048e-34	-0.774761	0.963	0.991	8.27383e-30
SPPL2A	5.27687e-34	-0.763324	0.942	0.993	1.09685e-29
XBP1	5.53728e-34	0.957343	0.967	0.958	1.15098e-29
MEP1B	5.80066e-34	0.388157	0.124	0.004	1.20573e-29
MCAM	5.93514e-34	1.23558	0.871	0.646	1.23368e-29
ENSGALG00000028666	6.39834e-34	0.333979	0.108	0.001	1.32996e-29
NDUFAB1	6.63376e-34	-0.530594	1	0.999	1.37889e-29
PFKP	6.86049e-34	-0.957161	0.481	0.879	1.42602e-29
NNF1	7.53143e-34	-0.783465	0.954	0.998	1.56548e-29
FUBP1	7.70654e-34	-0.723643	0.959	0.997	1.60188e-29
PTTG1IP	7.73957e-34	1.04929	0.896	0.78	1.60875e-29
FOPNL	8.35917e-34	1.07524	0.963	0.926	1.73754e-29
ENSGALG00000054261	8.37214e-34	0.378896	0.112	0.002	1.74023e-29
ROMO1	9.13697e-34	0.570954	1	1	1.89921e-29
ADSS	9.63971e-34	-0.695115	0.971	0.998	2.00371e-29
SDF2L1	9.95534e-34	0.98752	0.963	0.927	2.06932e-29
HSPA2	1.04506e-33	-0.812182	0.992	0.997	2.17225e-29
STK10	1.22393e-33	0.826406	0.349	0.086	2.54406e-29
DNAJC9	1.35972e-33	-0.652932	0.992	0.999	2.82632e-29
ENSGALG00000051828	1.37505e-33	0.689141	0.303	0.063	2.85818e-29
ENSGALG00000009792	1.51525e-33	-1.07694	0.12	0.568	3.14959e-29
ITGB5	1.56175e-33	-1.08512	0.174	0.614	3.24624e-29
OTX2	1.70516e-33	-1.2736	0.008	0.428	3.54434e-29
NTPCR	1.70965e-33	-0.829979	0.855	0.974	3.55368e-29
SNTA1	2.02259e-33	1.21128	0.722	0.43	4.20416e-29
SFXN1	2.12956e-33	-1.07058	0.137	0.568	4.42649e-29
EMB	2.1439e-33	0.880099	1	0.98	4.4563e-29
PDCL3	2.19931e-33	-0.769076	0.892	0.983	4.57148e-29
SDHAF2	2.77734e-33	-0.727599	0.959	0.997	5.77297e-29
LARP7	2.98269e-33	-1.18536	0.909	0.984	6.19982e-29
PSMA3	3.28522e-33	-0.599844	0.988	0.998	6.82866e-29
SUMO2	4.34182e-33	-0.425603	1	1	9.02491e-29
AGPAT3	4.34318e-33	-1.01989	0.241	0.659	9.02774e-29
ENSGALG00000051297	4.5704e-33	0.687568	0.32	0.071	9.50003e-29
GLRX3	5.16394e-33	-0.791044	0.9	0.984	1.07338e-28
ANXA7	5.579e-33	-1.10117	0.05	0.469	1.15965e-28
PLOD2	5.65331e-33	-1.20934	0.041	0.463	1.1751e-28
USH1C	5.77745e-33	-1.47587	0	0.409	1.2009e-28
ATP6V1B2	5.79103e-33	-0.890956	0.726	0.96	1.20372e-28
ENSGALG00000050697	5.84035e-33	1.22104	0.581	0.275	1.21397e-28
SLC23A2	5.99676e-33	0.918432	0.909	0.748	1.24649e-28
ENSGALG00000013268	6.49745e-33	0.760831	0.29	0.059	1.35056e-28
JAM2	6.91663e-33	-1.15117	0.058	0.481	1.43769e-28
GCNT1	6.93218e-33	1.12238	0.826	0.564	1.44092e-28
RBIS	7.29511e-33	-0.898625	0.876	0.977	1.51636e-28
EHHADH	7.45971e-33	1.12291	0.826	0.62	1.55058e-28
ENSGALG00000050138	7.5336e-33	0.45896	0.141	0.008	1.56593e-28
CCDC66	7.60543e-33	-1.07442	0.593	0.854	1.58086e-28
ENSGALG00000050382	8.82519e-33	-1.53259	0.012	0.425	1.8344e-28
ATP5B	9.09683e-33	-0.537631	0.996	0.999	1.89087e-28
ENSGALG00000021676	9.47494e-33	0.996435	0.925	0.848	1.96946e-28
CTTN	9.99785e-33	-1.04615	0.585	0.878	2.07815e-28
ENSGALG00000048023	1.03163e-32	0.730763	0.303	0.064	2.14435e-28
OST4	1.04476e-32	1.0851	0.909	0.817	2.17164e-28
WDR45B	1.05657e-32	1.01228	0.95	0.898	2.19618e-28
YBX1	1.11855e-32	-0.481984	1	1	2.32502e-28
TPP1	1.14249e-32	-0.982817	0.83	0.962	2.37479e-28
ENSGALG00000054463	1.14991e-32	1.06402	0.855	0.634	2.39021e-28
ENSGALG00000054849	1.15817e-32	0.562695	0.178	0.018	2.40738e-28
DDC	1.22209e-32	0.436844	0.174	0.016	2.54024e-28
EMP2	1.39859e-32	1.12763	0.809	0.572	2.90712e-28
ENSGALG00000053224	1.42612e-32	0.357593	0.104	0.001	2.96434e-28
TIPRL	1.49114e-32	-0.767358	0.876	0.988	3.09949e-28
GPAM	1.58186e-32	-0.978461	0.378	0.755	3.28806e-28
VGLL4	1.62341e-32	1.02915	0.913	0.86	3.37442e-28
FAM204A	1.62996e-32	-0.844984	0.925	0.984	3.38803e-28
ENSGALG00000004503	1.7372e-32	-0.944221	0.527	0.878	3.61094e-28
RAB11FIP4	2.05149e-32	-0.905431	0.548	0.852	4.26423e-28
OAZ1	2.0949e-32	0.908437	0.921	0.874	4.35446e-28
FKBP9	2.1443e-32	0.728705	1	1	4.45713e-28
ENSGALG00000047233	2.20094e-32	1.01443	0.892	0.762	4.57487e-28
STRN	2.48299e-32	-1.01668	0.573	0.879	5.16115e-28
MAEL	2.79564e-32	0.796703	0.996	0.99	5.81101e-28
PALD1	2.83353e-32	-1.20601	0.162	0.586	5.88978e-28
ENSGALG00000048407	3.00691e-32	-1.11405	0.062	0.486	6.25016e-28
FAM177A1	3.041e-32	0.901096	0.967	0.915	6.32103e-28
MRPL27	3.19783e-32	-0.754593	0.876	0.981	6.64701e-28
C5H14orf166	3.24925e-32	-0.590743	0.988	0.997	6.7539e-28
SNRPE	3.30365e-32	-0.585643	1	0.999	6.86698e-28
ENSGALG00000047627	3.65559e-32	0.854275	0.386	0.111	7.5985e-28
COX5A	3.93224e-32	-0.47243	0.992	1	8.17355e-28
PDE5A	3.97663e-32	-1.14763	0.079	0.506	8.26583e-28
AK2	4.3081e-32	-1.06545	0.714	0.924	8.95481e-28
PROKR1	4.40566e-32	0.586161	0.22	0.031	9.15762e-28
FGFR1	4.57621e-32	-1.02319	0.274	0.691	9.51211e-28
ENSGALG00000002042	4.75748e-32	0.71738	0.992	0.995	9.8889e-28
PDIA3	4.975e-32	0.54317	1	0.999	1.0341e-27
ENSGALG00000054143	5.53102e-32	-1.1786	0.51	0.849	1.14968e-27
LIX1	6.08007e-32	0.959337	0.461	0.162	1.2638e-27
MSL3	6.17548e-32	0.831642	0.963	0.935	1.28363e-27
HLF	6.53669e-32	-1.09089	0.465	0.817	1.35872e-27
ENSGALG00000052475	7.60349e-32	0.352148	0.129	0.006	1.58046e-27
DNAJA2	7.60758e-32	-0.586995	0.992	0.999	1.58131e-27
MARCHF4	7.96911e-32	0.648345	0.257	0.047	1.65646e-27
CLSTN1	8.16599e-32	-0.971862	0.867	0.973	1.69738e-27
PSIP1	9.34891e-32	-0.581506	0.996	1	1.94327e-27
SLC35F2	9.50472e-32	-1.04517	0.241	0.659	1.97565e-27
INHBB	9.61472e-32	1.12953	0.614	0.285	1.99852e-27
GLB1	1.03162e-31	1.00521	0.929	0.834	2.14433e-27
FNBP1L	1.17565e-31	-0.845763	0.855	0.974	2.4437e-27
NFASC	1.27326e-31	0.517245	0.162	0.014	2.6466e-27
RBM24	1.27513e-31	1.07235	0.552	0.237	2.65049e-27
MCM6	1.34803e-31	-1.05708	0.56	0.881	2.80201e-27
PRKAG2	1.41339e-31	-0.759877	0.871	0.984	2.93787e-27
P4HA1	1.50578e-31	-1.20802	0.187	0.614	3.12992e-27
VIPR2	1.75644e-31	1.06698	0.813	0.555	3.65094e-27
ENSGALG00000013001	1.95053e-31	-1.05312	0.29	0.707	4.05437e-27
CSNK1E	1.97323e-31	-0.844185	0.884	0.981	4.10156e-27
EHBP1	2.07101e-31	-1.03233	0.61	0.891	4.30479e-27
CTSV	2.19306e-31	-0.935324	0.925	0.979	4.5585e-27
ENSGALG00000043676	2.34653e-31	-0.87471	0.855	0.956	4.8775e-27
CLN6	2.48019e-31	-1.69606	0.149	0.551	5.15533e-27
RPRM	2.60737e-31	1.28891	0.763	0.539	5.41968e-27
ENSGALG00000048896	2.80443e-31	0.536409	0.166	0.016	5.82928e-27
SUCLG1	2.86903e-31	-0.759117	0.896	0.987	5.96356e-27
CCT5	2.9294e-31	-0.543871	1	0.999	6.08905e-27
ENSGALG00000036935	2.95553e-31	-0.707868	0.963	0.993	6.14337e-27
PSMD12	3.54032e-31	-0.625496	0.975	0.996	7.35892e-27
ATP6V1C1	3.77444e-31	-0.904649	0.705	0.924	7.84556e-27
TFG	4.00749e-31	0.668855	0.992	0.991	8.32996e-27
TDRD15	4.04439e-31	0.814784	0.979	0.978	8.40667e-27
NELL2	4.09092e-31	-1.16887	0.079	0.491	8.50339e-27
ENSGALG00000016157	4.45164e-31	0.278952	0.104	0.002	9.25317e-27
EIF3H	4.58677e-31	-0.788121	0.905	0.986	9.53407e-27
DDB2	4.62543e-31	0.912076	0.942	0.906	9.61442e-27
ENSGALG00000052354	4.69784e-31	0.636903	0.996	0.998	9.76493e-27
LAMP3	4.93921e-31	0.63302	0.195	0.025	1.02666e-26
UPF3B	5.3337e-31	-0.631201	0.963	0.997	1.10866e-26
SUSD1	5.35333e-31	-0.922732	0.51	0.854	1.11274e-26
NUDT1	5.5168e-31	-0.825626	0.876	0.973	1.14672e-26
EMC6	5.61273e-31	-0.66912	0.925	0.993	1.16666e-26
MOXD1	6.18187e-31	0.947827	0.971	0.955	1.28496e-26
COL4A1	6.4384e-31	-1.13079	0.154	0.574	1.33828e-26
TXNDC9	6.53819e-31	-0.92093	0.656	0.916	1.35903e-26
NDUFS3	6.73251e-31	-0.735942	0.925	0.991	1.39942e-26
CARMIL1	7.05354e-31	-1.15156	0.079	0.497	1.46615e-26
MPST	7.21518e-31	-1.06435	0.253	0.67	1.49975e-26
EIF2A	7.26553e-31	-0.754018	0.921	0.989	1.51021e-26
RPL37A	7.89693e-31	0.527133	1	1	1.64146e-26
LAP3	9.26905e-31	-0.815586	0.9	0.98	1.92667e-26
NIP7	9.33212e-31	-0.791566	0.9	0.974	1.93977e-26
RPL14	9.74968e-31	0.47295	1	1	2.02657e-26
ENSGALG00000047636	9.90749e-31	-1.00563	0.29	0.702	2.05937e-26
ESRP2	1.04239e-30	-1.65749	0.004	0.393	2.16671e-26
SGPL1	1.09589e-30	-1.07172	0.041	0.448	2.27793e-26
ATP5PF	1.10622e-30	-0.462939	0.996	1	2.29939e-26
ENSGALG00000023546	1.21005e-30	-1.1749	0.116	0.532	2.51521e-26
PPP1R9B-ENSGALG00000042330	1.32085e-30	-1.00219	0.606	0.92	2.74552e-26
ENSGALG00000051776	1.35191e-30	-1.13634	0.17	0.606	2.81009e-26
HDAC4	1.41339e-30	1.09398	0.793	0.582	2.93788e-26
COMMD4	1.48729e-30	-0.853626	0.793	0.944	3.09148e-26
ALG12	1.64153e-30	0.804653	0.983	0.972	3.41209e-26
ENSGALG00000052443	1.71086e-30	1.55807	0.544	0.236	3.55619e-26
ENSGALG00000035206	1.84235e-30	-0.771573	0.888	0.978	3.82952e-26
ANXA1	1.85362e-30	0.539243	0.137	0.009	3.85294e-26
ENSGALG00000020510	1.86997e-30	-1.05809	0.373	0.759	3.88691e-26
SPRY2	1.90465e-30	-0.89824	0.581	0.889	3.95901e-26
EIF5A2	1.91267e-30	-0.477212	0.996	1	3.97567e-26
C1D	2.39827e-30	-0.643818	0.963	0.997	4.98504e-26
PDGFD	2.60994e-30	0.989713	0.942	0.862	5.42503e-26
KMT2E	2.78306e-30	0.928519	0.959	0.922	5.78486e-26
TMBIM6	2.8831e-30	0.666942	1	0.99	5.9928e-26
UQCRFS1	3.0549e-30	-0.57043	0.992	0.998	6.34991e-26
TFAP2C	3.07388e-30	-1.0053	0.012	0.399	6.38936e-26
PHF6	3.19655e-30	-0.985767	0.544	0.866	6.64435e-26
ITSN2	3.20049e-30	0.997158	0.9	0.766	6.65253e-26
TDRD9	3.21351e-30	0.969424	0.946	0.924	6.6796e-26
MCUR1	3.35586e-30	-0.946383	0.647	0.891	6.97549e-26
TMEM243	3.36923e-30	1.17702	0.784	0.581	7.00327e-26
ENSGALG00000004518	3.39335e-30	-1.09985	0.071	0.473	7.05342e-26
TIMM22	3.46743e-30	-0.787464	0.863	0.973	7.20741e-26
PENK	3.82553e-30	1.10899	0.83	0.585	7.95174e-26
EIF4A2	4.13708e-30	0.543752	1	0.997	8.59934e-26
CCNYL1	4.26424e-30	-0.930316	0.183	0.602	8.86364e-26
ENSGALG00000054070	4.59071e-30	0.532497	0.187	0.023	9.54225e-26
PPP1R2	4.79951e-30	-0.764588	0.913	0.983	9.97626e-26
ENSGALG00000053851	4.8678e-30	-1.33678	0.012	0.399	1.01182e-25
BCL2L10	5.28387e-30	-0.73471	0.934	0.991	1.09831e-25
WDR41	5.7606e-30	0.778982	0.971	0.975	1.1974e-25
FANCC	6.93693e-30	-0.905148	0.44	0.804	1.44191e-25
OTUD6A	7.07863e-30	0.937401	0.975	0.933	1.47136e-25
COPE	8.41197e-30	-0.596532	0.996	0.996	1.74851e-25
ENSGALG00000047830	8.50645e-30	0.604844	0.212	0.032	1.76815e-25
TPPP	8.51112e-30	-1.06679	0.606	0.891	1.76912e-25
MEF2C	9.14491e-30	0.652853	0.27	0.055	1.90086e-25
PLEKHF2	9.64891e-30	0.908661	0.88	0.742	2.00562e-25
MPHOSPH8	1.00331e-29	0.872548	0.975	0.941	2.08549e-25
ENSGALG00000042150	1.02126e-29	0.360999	0.1	0.002	2.12278e-25
NDUFA8	1.08187e-29	-0.468006	0.996	1	2.24878e-25
OSGEPL1	1.20652e-29	-1.02	0.361	0.727	2.50787e-25
CACNA1B	1.26962e-29	0.579264	0.228	0.038	2.63902e-25
ACKR2	1.29043e-29	0.992402	0.506	0.21	2.68229e-25
NOL7	1.30022e-29	-0.705967	0.917	0.989	2.70265e-25
OSTC	1.32181e-29	-0.604223	0.979	0.997	2.74751e-25
SMIM4	1.32798e-29	0.790844	0.996	0.987	2.76034e-25
ATP8A1	1.33148e-29	-1.17525	0.17	0.573	2.76762e-25
SLC25A6	1.34938e-29	-0.716283	0.971	0.997	2.80481e-25
CCDC171	1.46235e-29	0.75041	0.983	0.958	3.03964e-25
TIMM17B	1.50992e-29	-0.752036	0.888	0.978	3.13852e-25
CACNG5	1.53622e-29	-1.01328	0.071	0.468	3.19318e-25
ENSGALG00000006899	1.58908e-29	-0.423068	1	1	3.30306e-25
SYTL5	1.78183e-29	0.92178	0.386	0.121	3.70371e-25
C8orf88	1.94536e-29	0.853387	0.971	0.937	4.04362e-25
LNPK	2.08758e-29	-0.775089	0.846	0.977	4.33925e-25
PAIP2B	2.24453e-29	-0.60938	0.967	0.997	4.66547e-25
ESRRG	2.322e-29	-1.0714	0.116	0.525	4.82651e-25
SLIT2	2.45258e-29	-1.16706	0.112	0.518	5.09792e-25
VAT1L	2.75467e-29	1.05629	0.606	0.31	5.72586e-25
WDR3	2.95037e-29	-0.763952	0.938	0.983	6.13264e-25
ENSGALG00000034392	3.03959e-29	0.677343	0.237	0.042	6.31808e-25
GDF6	3.09751e-29	0.569503	0.266	0.054	6.43849e-25
CTXN2	3.27946e-29	-1.13728	0	0.373	6.8167e-25
ZFAND5	3.28688e-29	-0.677978	0.946	0.995	6.8321e-25
SEPT2L	3.4901e-29	-0.556295	0.971	0.995	7.25453e-25
FOXN2	3.49521e-29	-0.894736	0.693	0.91	7.26514e-25
DCLK3	3.50337e-29	1.05945	0.846	0.67	7.2821e-25
UHMK1	3.61821e-29	-1.02611	0.531	0.849	7.52082e-25
KMT2C	3.76837e-29	0.929766	0.921	0.789	7.83294e-25
FKBP14	4.11999e-29	-0.893684	0.784	0.953	8.56381e-25
PPP4R2	4.17321e-29	-0.74431	0.954	0.993	8.67443e-25
LPIN2	4.60108e-29	-0.801066	0.788	0.964	9.56379e-25
BHLHE22	4.83366e-29	0.996977	0.909	0.684	1.00472e-24
TSHZ1	4.92849e-29	1.01028	0.539	0.241	1.02444e-24
MARCHF3	5.05899e-29	1.03428	0.834	0.645	1.05156e-24
ENSGALG00000052277	5.82057e-29	0.420327	0.116	0.005	1.20986e-24
ERCC6	5.849e-29	-1.06422	0.349	0.711	1.21577e-24
PTPRT	5.86468e-29	0.566208	0.241	0.043	1.21903e-24
ENSGALG00000042254	6.1569e-29	-0.751775	0.938	0.98	1.27977e-24
EGFL6	6.22456e-29	0.963553	0.494	0.203	1.29384e-24
MMD	6.70173e-29	-0.925427	0.527	0.843	1.39302e-24
GRK3	6.93925e-29	0.985007	0.896	0.788	1.44239e-24
ENSGALG00000026470	7.25195e-29	-0.841126	0.896	0.984	1.50739e-24
SELENOT	7.58088e-29	-0.64281	0.959	0.993	1.57576e-24
RGS20	8.4072e-29	0.949176	0.465	0.18	1.74752e-24
FOXN4	8.41464e-29	0.590708	0.237	0.042	1.74907e-24
MYH11	8.93524e-29	0.648525	0.253	0.05	1.85728e-24
EMP1	9.08574e-29	0.582718	0.199	0.028	1.88856e-24
MAP7D2	9.38775e-29	0.93336	0.755	0.494	1.95134e-24
HNRNPA3	1.03524e-28	-0.595402	0.992	0.999	2.15184e-24
GPN1	1.04523e-28	-0.87646	0.61	0.875	2.17261e-24
C9orf85	1.04836e-28	-0.755514	0.884	0.976	2.17912e-24
AKR1B1	1.0706e-28	0.588114	0.996	0.993	2.22535e-24
HAUS6	1.11194e-28	-1.06984	0.627	0.877	2.31127e-24
GNAZ	1.11661e-28	0.948422	0.477	0.185	2.32099e-24
IFT22	1.17026e-28	0.690286	0.979	0.991	2.4325e-24
TERT	1.17036e-28	0.947296	0.817	0.585	2.43272e-24
DYNLT1	1.26831e-28	-0.609233	0.975	0.996	2.6363e-24
COPS7B	1.29509e-28	-0.890735	0.602	0.871	2.69198e-24
MLC1	1.43047e-28	1.07535	0.564	0.267	2.97338e-24
TMED7	1.54014e-28	-0.542704	0.979	0.999	3.20134e-24
CCDC186	1.60245e-28	0.845467	0.917	0.79	3.33086e-24
EIF2AK4	1.67848e-28	-0.792471	0.809	0.965	3.4889e-24
CYP3A4	1.69094e-28	0.627186	0.237	0.043	3.5148e-24
ENSGALG00000052895	1.79765e-28	0.753277	0.216	0.036	3.73659e-24
F2RL1	1.84146e-28	-1.05537	0.021	0.396	3.82766e-24
NDUFS4	1.85226e-28	-0.618565	0.975	0.998	3.85012e-24
EIF1	1.86385e-28	-0.505354	0.996	1	3.87419e-24
PRTG	1.87833e-28	-0.806308	0.871	0.987	3.90429e-24
ARPC2	1.9108e-28	-0.590841	0.979	0.996	3.97178e-24
GRB14	2.03969e-28	0.945467	0.444	0.164	4.23969e-24
ENSGALG00000046258	2.12274e-28	-0.856699	0.502	0.832	4.41233e-24
ENSGALG00000044632	2.42745e-28	1.04922	0.432	0.155	5.04571e-24
PDS5B	2.50896e-28	-0.79703	0.851	0.976	5.21512e-24
SYNPO2	2.55761e-28	0.298254	0.1	0.003	5.31624e-24
SHISA2	2.6915e-28	-0.770556	0.979	0.997	5.59456e-24
ENSGALG00000011889	2.92206e-28	1.02293	0.568	0.27	6.0738e-24
SLC1A4	2.92433e-28	-0.863483	0.66	0.895	6.07852e-24
SMS	2.97894e-28	-0.687546	0.95	0.993	6.19202e-24
SEC11A	3.19677e-28	-0.647469	0.979	0.991	6.6448e-24
EPS8	3.29389e-28	-0.882991	0.245	0.649	6.84668e-24
MCUB	3.44319e-28	0.950817	0.871	0.711	7.15702e-24
HERPUD1	3.77979e-28	1.32276	0.838	0.67	7.85667e-24
DNAJC10	3.85864e-28	-0.958152	0.187	0.605	8.02056e-24
DPY30	3.87058e-28	-0.670341	0.992	0.997	8.04538e-24
CERS6	4.37325e-28	-1.00751	0.087	0.48	9.09024e-24
PDCD10	4.4822e-28	-0.771272	0.863	0.978	9.3167e-24
HS2ST1	4.68257e-28	-0.822262	0.531	0.848	9.73319e-24
HIBCH	4.82748e-28	-0.838152	0.78	0.946	1.00344e-23
ENSGALG00000024490	4.93549e-28	0.538533	0.149	0.014	1.02589e-23
C1orf35	5.09252e-28	-0.831062	0.772	0.941	1.05853e-23
RPL15	5.10391e-28	-0.365805	1	1	1.0609e-23
PARP16	5.17482e-28	0.890275	0.934	0.895	1.07564e-23
ZNF800	5.25254e-28	-0.976416	0.232	0.624	1.09179e-23
DGAT2	5.60012e-28	0.505012	0.166	0.019	1.16404e-23
HES5	6.0686e-28	-4.03073	0	0.36	1.26142e-23
NRP1	6.15855e-28	-1.07902	0.05	0.429	1.28012e-23
KIF3A	6.28268e-28	-0.730622	0.805	0.956	1.30592e-23
SYAP1	6.8185e-28	-0.702171	0.95	0.991	1.41729e-23
CCDC58	7.31103e-28	-0.786287	0.784	0.944	1.51967e-23
TLX3	7.80249e-28	0.807037	0.282	0.067	1.62183e-23
ILF3	8.58711e-28	-0.678711	0.938	0.989	1.78492e-23
GNG2	9.54613e-28	-1.13728	0.295	0.684	1.98426e-23
COQ9	9.85453e-28	-0.704197	0.921	0.984	2.04836e-23
ARHGAP29	1.02193e-27	-0.903707	0.154	0.549	2.12418e-23
ENSGALG00000033862	1.0294e-27	-0.647952	0.934	0.991	2.1397e-23
KIAA1109	1.04237e-27	-0.709861	0.959	0.997	2.16667e-23
UQCR10	1.1016e-27	-0.457664	1	1	2.28979e-23
ENSGALG00000028135	1.1579e-27	0.670593	0.996	0.998	2.4068e-23
ENSGALG00000044478	1.20429e-27	1.16018	0.797	0.54	2.50323e-23
ENSGALG00000034580	1.3488e-27	0.985389	0.436	0.163	2.80362e-23
ENSGALG00000047153	1.46251e-27	1.07926	0.473	0.19	3.03997e-23
DCP2	1.53643e-27	-0.757894	0.809	0.96	3.19362e-23
SLC39A11	1.56588e-27	-0.903667	0.402	0.755	3.25484e-23
MUM1L1	1.65525e-27	-0.820264	0.573	0.874	3.4406e-23
ZDHHC21	1.79443e-27	0.994038	0.755	0.494	3.7299e-23
IRF6	1.80671e-27	1.0098	0.763	0.555	3.75542e-23
C14H16orf45	1.87669e-27	-1.24022	0.037	0.409	3.9009e-23
FAM3C	1.95749e-27	-0.757011	0.888	0.976	4.06884e-23
SEPTIN9	1.96846e-27	-1.08771	0.473	0.787	4.09165e-23
CHODL	2.03666e-27	-1.12414	0.112	0.501	4.2334e-23
ENSGALG00000052769	2.12124e-27	-0.902492	0.029	0.396	4.40921e-23
PARN	2.22064e-27	-0.782169	0.71	0.929	4.61581e-23
ACBD3	2.30871e-27	-0.85402	0.772	0.94	4.79888e-23
LMX1B	2.32451e-27	-0.929681	0.087	0.465	4.83173e-23
CLCN6	2.33785e-27	0.958236	0.772	0.519	4.85945e-23
GPR139	2.41579e-27	0.806282	0.39	0.127	5.02147e-23
ERGIC2	2.56824e-27	-0.702585	0.938	0.989	5.33833e-23
SEMA3A	2.76793e-27	-0.964707	0.087	0.47	5.75342e-23
CSDE1	2.79353e-27	0.538102	1	0.999	5.80664e-23
RBM11	2.99887e-27	1.08104	0.672	0.407	6.23345e-23
CNBP	3.488e-27	-0.462597	1	1	7.25016e-23
ENSGALG00000030902	3.53482e-27	0.708546	0.253	0.053	7.34747e-23
EZH2	3.60917e-27	-0.813433	0.456	0.843	7.50202e-23
LY75	3.73263e-27	-1.09492	0.187	0.58	7.75865e-23
PSMA5	3.80288e-27	-0.642468	0.971	0.989	7.90466e-23
ENSGALG00000032841	3.88618e-27	-0.892043	0.261	0.652	8.07781e-23
LACTB	3.88797e-27	-0.915516	0.415	0.777	8.08154e-23
ENSGALG00000048772	3.95201e-27	1.11472	0.954	0.885	8.21464e-23
ID2	4.07241e-27	-1.24084	0.755	0.938	8.46492e-23
RPL36	4.40645e-27	0.497054	1	1	9.15925e-23
EHD3	4.46018e-27	0.63978	0.992	0.995	9.27092e-23
ENSGALG00000048179	4.72571e-27	-0.931931	0.207	0.598	9.82287e-23
PTPN21	5.08801e-27	-0.943564	0.141	0.544	1.05759e-22
ENSGALG00000053270	5.37781e-27	0.328486	0.116	0.007	1.11783e-22
NPR3	5.64866e-27	-0.826382	0.452	0.815	1.17413e-22
ENSGALG00000046879	5.98279e-27	0.391719	0.174	0.022	1.24358e-22
NWD1	6.07553e-27	-0.661319	0.888	0.985	1.26286e-22
SEC31A	6.24414e-27	-0.72188	0.905	0.984	1.29791e-22
ENSGALG00000046256	7.09328e-27	0.57975	0.124	0.009	1.47441e-22
TRANK1	7.69806e-27	-0.946466	0.32	0.693	1.60012e-22
ENSGALG00000048571	7.86193e-27	1.15888	0.68	0.406	1.63418e-22
RANBP9	9.09623e-27	-0.815839	0.639	0.901	1.89074e-22
ENSGALG00000048096	9.56768e-27	0.823226	0.32	0.089	1.98874e-22
AKR1D1	1.01786e-26	-1.07914	0.071	0.438	2.11571e-22
FGFR2	1.02402e-26	-0.98839	0.154	0.537	2.12853e-22
ENSGALG00000049103	1.03677e-26	0.326899	0.124	0.009	2.15503e-22
LMAN2	1.20802e-26	-0.685193	0.888	0.971	2.51098e-22
CHST10	1.35636e-26	-1.04987	0.29	0.645	2.81933e-22
AIMP2	1.37396e-26	-0.808857	0.734	0.924	2.8559e-22
CENPS	1.39094e-26	-0.843344	0.419	0.796	2.8912e-22
GTF2H5	1.39978e-26	-0.568384	0.996	0.999	2.90959e-22
MSANTD1	1.40242e-26	1.10393	0.589	0.302	2.91507e-22
ST13P5	1.46207e-26	-0.633621	0.992	0.999	3.03906e-22
BDNF	1.58374e-26	-1.00134	0.307	0.682	3.29197e-22
TXNRD3	1.67937e-26	-0.823708	0.813	0.96	3.49075e-22
SCARB2	1.97202e-26	-0.889119	0.394	0.754	4.09905e-22
PDIA2	1.9729e-26	0.451518	0.129	0.01	4.10088e-22
CLTC	2.06772e-26	-0.724851	0.929	0.99	4.29796e-22
ENSGALG00000041812	2.44379e-26	-0.455537	1	1	5.07966e-22
SEPTIN8	2.48487e-26	-0.88352	0.17	0.566	5.16505e-22
TMEM223	2.9867e-26	-0.675853	0.938	0.993	6.20816e-22
ENSGALG00000048570	2.99447e-26	1.11657	0.88	0.788	6.22431e-22
IL20RA	3.04708e-26	0.715153	0.299	0.079	6.33366e-22
TAZ	3.47512e-26	-0.646431	0.905	0.972	7.22338e-22
RFTN1	3.47977e-26	0.904386	0.925	0.829	7.23304e-22
BDH1A	3.49515e-26	-0.892224	0.618	0.861	7.26503e-22
HTRA1	3.59369e-26	-3.09998	0.046	0.398	7.46984e-22
ENSGALG00000048808	4.34101e-26	-1.02215	0.145	0.523	9.02323e-22
CKMT1B	4.45244e-26	0.750837	0.324	0.091	9.25483e-22
ENSGALG00000043243	4.88575e-26	-0.762929	0.643	0.907	1.01555e-21
H3F3C	5.18481e-26	-0.36954	1	1	1.07771e-21
ENSGALG00000053621	5.46731e-26	1.20364	0.436	0.177	1.13643e-21
DKK3	5.79361e-26	-0.8797	0.697	0.926	1.20426e-21
ENSGALG00000049890	5.81823e-26	0.441278	0.149	0.016	1.20938e-21
DNAJA4	5.91674e-26	-0.579485	0.983	1	1.22985e-21
SDHAF4	6.08037e-26	-0.609542	0.946	0.993	1.26387e-21
ENSGALG00000050160	6.1163e-26	0.605431	0.137	0.013	1.27133e-21
ENSGALG00000013565	6.42092e-26	-0.819244	0.622	0.901	1.33465e-21
ENSGALG00000048684	6.53849e-26	0.449068	0.174	0.024	1.35909e-21
EXD3	6.73583e-26	0.889913	0.751	0.525	1.40011e-21
TKT	6.97349e-26	-0.985078	0.041	0.398	1.44951e-21
SS18L1	7.00034e-26	0.90133	0.627	0.347	1.45509e-21
ENSGALG00000051831	7.04377e-26	0.726692	0.324	0.092	1.46412e-21
VILL	7.22241e-26	0.841341	0.299	0.079	1.50125e-21
UBE2I	7.56043e-26	-0.61804	0.979	0.997	1.57151e-21
TMEM263	7.92116e-26	-0.491325	0.988	0.999	1.64649e-21
SEMA6A	8.47531e-26	-1.02481	0.187	0.562	1.76168e-21
FKBP1A	8.64319e-26	-0.488619	0.996	1	1.79657e-21
CHCHD1	8.73286e-26	-0.578517	0.967	0.997	1.81521e-21
REXO1	8.84994e-26	-0.560096	0.975	0.999	1.83955e-21
ADGRL2	9.35148e-26	-0.978815	0.386	0.734	1.9438e-21
MAPKAPK2	9.43951e-26	-1.01281	0.216	0.579	1.9621e-21
POU3F4	9.5108e-26	0.531292	0.249	0.053	1.97692e-21
CADM1	9.61704e-26	0.960679	0.88	0.784	1.999e-21
BHLHE23	9.65654e-26	0.968712	0.602	0.322	2.00721e-21
SRP54	1.00957e-25	-0.890466	0.701	0.891	2.0985e-21
GRIA2	1.01003e-25	1.02244	0.751	0.479	2.09944e-21
DEF6	1.01101e-25	0.976976	0.436	0.176	2.10148e-21
IFT43	1.05343e-25	-0.885901	0.378	0.735	2.18967e-21
IRX3	1.13028e-25	-0.923024	0.12	0.504	2.34941e-21
DNAH10	1.13285e-25	0.952982	0.888	0.76	2.35474e-21
SLC4A1AP	1.17807e-25	-0.847323	0.469	0.809	2.44873e-21
SKA2	1.20986e-25	0.992035	0.929	0.873	2.51482e-21
UPF2	1.28416e-25	0.916265	0.959	0.926	2.66925e-21
CWC15	1.29679e-25	-0.518002	0.983	0.999	2.6955e-21
ELK3	1.30548e-25	0.929407	0.822	0.648	2.71357e-21
RNF7	1.34462e-25	0.831532	0.934	0.919	2.79492e-21
BUD31	1.37944e-25	-0.566656	0.967	0.995	2.86731e-21
ENSGALG00000050127	1.38064e-25	-0.745806	0.751	0.952	2.8698e-21
RALYL	1.41314e-25	0.329904	0.12	0.009	2.93735e-21
ENSGALG00000049162	1.41456e-25	0.637324	0.183	0.028	2.94031e-21
HSF2	1.43801e-25	-0.758711	0.788	0.952	2.98905e-21
HTATSF1	1.46006e-25	-0.761332	0.797	0.937	3.03488e-21
USP10	1.57323e-25	-0.670059	0.909	0.984	3.27012e-21
FH	1.57551e-25	-0.77372	0.797	0.946	3.27486e-21
ENSGALG00000020253	1.57889e-25	0.832374	0.9	0.734	3.28188e-21
DEPDC7	1.60053e-25	0.977569	0.801	0.608	3.32687e-21
CSF1R	1.64419e-25	0.4039	0.141	0.014	3.41761e-21
ELAVL2	1.68685e-25	0.718197	0.979	0.982	3.50629e-21
UBLCP1	1.80942e-25	-0.777538	0.751	0.921	3.76105e-21
FGF18	1.81238e-25	0.885737	0.506	0.22	3.76721e-21
GLIPR1L	1.86298e-25	0.487808	0.216	0.04	3.87239e-21
SLIRP	1.97441e-25	-0.574098	0.983	0.997	4.10401e-21
ATP11C	2.03331e-25	-0.9235	0.141	0.518	4.22644e-21
GLTP	2.17398e-25	-0.972959	0.261	0.624	4.51884e-21
ENSGALG00000033463	2.53223e-25	0.384713	0.154	0.018	5.26349e-21
CAP2	2.56563e-25	0.891197	0.552	0.268	5.33292e-21
ENSGALG00000038238	2.65973e-25	-0.953015	0.062	0.419	5.52852e-21
FDX1	2.74896e-25	0.728617	0.967	0.961	5.71398e-21
ENSGALG00000004908	2.8621e-25	0.762146	0.946	0.915	5.94915e-21
MYL12A	3.23361e-25	-0.533246	0.983	0.999	6.72137e-21
COBL	3.51826e-25	0.812763	0.95	0.889	7.31306e-21
GPM6A	3.72936e-25	0.573536	0.191	0.031	7.75184e-21
TMPRSS7	3.87656e-25	0.535676	0.187	0.03	8.05782e-21
AP2A2	3.89745e-25	-0.90515	0.618	0.867	8.10125e-21
UQCRHL	3.89775e-25	-0.397591	0.996	1	8.10187e-21
POLR3K	4.06202e-25	1.11546	0.689	0.481	8.44332e-21
EEF1A1	4.09581e-25	0.348138	1	1	8.51356e-21
NMI	4.18242e-25	0.905989	0.763	0.543	8.69357e-21
RFXAP	4.21387e-25	-0.571978	0.988	0.998	8.75894e-21
WRB	4.2539e-25	-0.655697	0.975	0.996	8.84215e-21
SRSF6	4.84929e-25	-0.541212	0.95	0.995	1.00797e-20
HNRNPU	4.85669e-25	-0.620105	0.992	0.997	1.00951e-20
PCGF6	4.95964e-25	-0.78574	0.884	0.971	1.03091e-20
ENSGALG00000031651	4.98983e-25	0.457862	0.166	0.022	1.03719e-20
USP1	5.40615e-25	-0.852034	0.68	0.906	1.12372e-20
STRN3	5.78381e-25	-0.828664	0.739	0.939	1.20222e-20
ATOH8	5.78589e-25	0.808309	0.95	0.934	1.20265e-20
ENSGALG00000041423	6.13741e-25	-0.569741	0.992	0.999	1.27572e-20
ENSGALG00000047468	6.45847e-25	-0.788597	0.842	0.956	1.34246e-20
7SK-ENSGALG00000017926	6.76537e-25	1.51155	0.925	0.856	1.40625e-20
ENSGALG00000028551	6.80108e-25	-0.802441	0.564	0.867	1.41367e-20
PSMD7	7.05484e-25	-0.584645	0.988	0.997	1.46642e-20
TNFRSF1B	7.14796e-25	0.613846	0.245	0.055	1.48578e-20
TTPAL	7.25388e-25	0.914498	0.647	0.367	1.50779e-20
ENSGALG00000039590	7.32732e-25	0.840175	0.863	0.753	1.52306e-20
SHFM1	7.33655e-25	-0.481532	0.996	1	1.52497e-20
DDX46	7.53049e-25	-0.515933	1	0.998	1.56529e-20
TMEM237	7.97972e-25	-0.601212	0.975	0.996	1.65867e-20
URM1	8.07288e-25	-0.468145	1	1	1.67803e-20
NRG2	8.11817e-25	0.652045	0.299	0.082	1.68744e-20
PTK7	8.27662e-25	0.817266	0.975	0.9	1.72038e-20
PXDN	8.46462e-25	-0.899214	0.203	0.571	1.75946e-20
FAIM	8.87213e-25	0.77747	0.988	0.96	1.84416e-20
MFSD1	9.02133e-25	-0.868609	0.664	0.883	1.87517e-20
SNRNP27	9.22289e-25	-0.492045	0.992	0.999	1.91707e-20
ENSGALG00000004110	9.49321e-25	-0.563479	0.967	0.995	1.97326e-20
ENSGALG00000014252	9.9085e-25	0.361482	0.112	0.007	2.05958e-20
ENSGALG00000006794	1.00493e-24	-0.683614	0.954	0.989	2.08885e-20
NEDD9	1.01307e-24	0.76559	0.419	0.16	2.10576e-20
NOG	1.02461e-24	1.22872	0.581	0.315	2.12975e-20
RNF122	1.05016e-24	-0.925085	0.336	0.698	2.18287e-20
ABHD17B	1.15258e-24	-0.935111	0.162	0.528	2.39576e-20
THNSL1	1.18828e-24	-0.882719	0.373	0.722	2.46996e-20
AATF	1.30263e-24	-0.671254	0.905	0.981	2.70766e-20
SARS	1.35901e-24	-0.774558	0.905	0.968	2.82485e-20
SEPT6	1.36995e-24	-0.476768	1	0.999	2.84759e-20
FAM96A	1.38762e-24	-0.598608	0.934	0.994	2.8843e-20
ENSGALG00000003348	1.43151e-24	-0.574718	0.996	0.998	2.97554e-20
ABHD10	1.44163e-24	1.07509	0.751	0.582	2.99657e-20
FAM46A	1.59068e-24	-0.929944	0.249	0.616	3.30639e-20
NADK2	1.60556e-24	-0.863182	0.253	0.624	3.33733e-20
PLXNB2	1.65536e-24	-0.891143	0.365	0.724	3.44084e-20
HPCAL1	1.7466e-24	0.761412	0.934	0.848	3.63049e-20
CREB1	1.76142e-24	-0.836483	0.369	0.734	3.6613e-20
TCEB1	1.80106e-24	-0.680825	0.905	0.981	3.74369e-20
PPP2R5A	1.83469e-24	-0.900357	0.755	0.929	3.8136e-20
SLC17A9	2.10885e-24	0.899445	0.705	0.443	4.38345e-20
LDHA	2.15819e-24	-0.51043	0.959	0.997	4.48601e-20
ACTR2	2.26596e-24	-0.577201	0.946	0.995	4.71003e-20
WBP1L	2.33473e-24	0.931007	0.917	0.883	4.85297e-20
SPTSSB	2.52756e-24	-1.06519	0.095	0.449	5.25379e-20
WASL	2.65428e-24	-0.634404	0.929	0.99	5.51719e-20
PSPH	2.65934e-24	0.808522	0.481	0.207	5.52771e-20
TJP1	2.73442e-24	-0.906144	0.448	0.772	5.68377e-20
ACAT1	2.83922e-24	-0.818784	0.415	0.762	5.9016e-20
TFPI	3.00454e-24	-0.76187	0.237	0.618	6.24524e-20
RAI14	3.13586e-24	-0.825277	0.693	0.885	6.5182e-20
C5orf24	3.14141e-24	0.689806	0.954	0.949	6.52974e-20
CDK2AP1	3.31929e-24	0.83446	0.979	0.968	6.89949e-20
ENSGALG00000054963	3.34389e-24	0.69915	0.394	0.142	6.95061e-20
DHX36	3.44601e-24	-0.616982	0.929	0.979	7.16289e-20
TDRD3	3.65182e-24	-0.793951	0.39	0.734	7.59067e-20
TOP1MT	3.76331e-24	0.80949	0.394	0.14	7.82242e-20
PIP5K1B	3.97475e-24	0.730384	0.979	0.957	8.26193e-20
ZCCHC17	3.98719e-24	-0.636752	0.95	0.99	8.28777e-20
ENSGALG00000013365	4.04529e-24	0.622957	0.996	0.997	8.40854e-20
ORMDL1	4.11336e-24	-0.812908	0.141	0.515	8.55003e-20
CASR	4.65329e-24	0.479857	0.183	0.03	9.67232e-20
MDH1	4.88982e-24	-0.431437	1	0.998	1.0164e-19
ALKAL2	5.16126e-24	0.945843	0.826	0.681	1.07282e-19
PGRMC2	5.55039e-24	-0.752125	0.531	0.824	1.1537e-19
EIF2B2	5.8377e-24	-0.76279	0.639	0.871	1.21342e-19
KIFAP3	5.96827e-24	0.701147	0.979	0.96	1.24056e-19
SKI	6.40184e-24	-0.972519	0.461	0.758	1.33069e-19
HSBP1	6.48965e-24	-0.484743	0.992	1	1.34894e-19
MRPL43	6.55909e-24	-0.548766	0.971	0.998	1.36337e-19
ITM2A	6.56861e-24	-0.649209	0.917	0.986	1.36535e-19
NIF3L1	6.64848e-24	-0.858285	0.506	0.806	1.38195e-19
IDH3A	6.90262e-24	-0.830604	0.56	0.86	1.43478e-19
ENSGALG00000054146	7.50766e-24	0.299315	0.1	0.005	1.56054e-19
AP3S1	7.70299e-24	-0.664163	0.884	0.981	1.60114e-19
EML4	8.27389e-24	-0.895963	0.071	0.413	1.71981e-19
ENSGALG00000030195	8.37866e-24	0.891755	0.515	0.256	1.74159e-19
FBN1	8.78266e-24	-0.878321	0.087	0.434	1.82556e-19
PSMA7	8.89132e-24	-0.414604	1	0.999	1.84815e-19
RIMBP2	8.97099e-24	0.909582	0.697	0.456	1.86471e-19
ENSGALG00000007123	9.00094e-24	1.0066	0.51	0.246	1.87094e-19
TMEM258	9.12086e-24	-0.459493	1	0.999	1.89586e-19
SRA1	9.2413e-24	-0.711687	0.888	0.969	1.9209e-19
NPC2	9.4522e-24	-0.829296	0.506	0.82	1.96473e-19
IFT57	9.7799e-24	0.699358	0.971	0.959	2.03285e-19
PFDN4	9.80356e-24	-0.45005	1	0.997	2.03777e-19
CTNNBIP1	1.02986e-23	-0.621265	0.959	0.987	2.14068e-19
MGEA5	1.03589e-23	-0.665856	0.967	0.993	2.15319e-19
CCDC18	1.04388e-23	0.917228	0.888	0.804	2.16981e-19
RPL7L1	1.04626e-23	-0.539928	0.979	0.999	2.17475e-19
ATP5J2	1.04774e-23	-0.396073	1	1	2.17784e-19
PHF2	1.06344e-23	-0.853273	0.095	0.457	2.21046e-19
ERH	1.09159e-23	-0.361402	1	1	2.26898e-19
DCUN1D5	1.1673e-23	-0.556092	0.954	0.995	2.42634e-19
ENSGALG00000055061	1.18872e-23	0.414681	0.174	0.027	2.47088e-19
TOMM7	1.21702e-23	0.469567	1	1	2.5297e-19
DENND1B	1.3954e-23	-0.831134	0.183	0.564	2.90049e-19
RPL36AL	1.40937e-23	0.451103	1	1	2.92951e-19
ENSGALG00000051535	1.41517e-23	0.297807	0.108	0.007	2.94156e-19
ATP5S	1.41755e-23	-0.910271	0.324	0.674	2.94652e-19
BZW2	1.51007e-23	-0.88271	0.975	0.993	3.13882e-19
WDR75	1.55416e-23	-0.749193	0.809	0.936	3.23047e-19
MYCBP2	1.58215e-23	-0.736366	0.859	0.963	3.28867e-19
ENSGALG00000040131	1.59185e-23	-0.865747	0.108	0.461	3.30883e-19
ENSGALG00000016471	1.67219e-23	0.954011	0.851	0.721	3.47581e-19
PLCL2	1.71632e-23	-0.827257	0.502	0.804	3.56754e-19
RPL6	1.71658e-23	0.492369	1	1	3.56809e-19
TMEM169	1.81006e-23	-0.864448	0.166	0.522	3.76239e-19
RNF13	1.90618e-23	-0.551904	0.971	0.997	3.96219e-19
CST3	2.00653e-23	0.577719	0.983	0.997	4.17078e-19
CUL5	2.11923e-23	-0.809611	0.402	0.759	4.40503e-19
GSTM3	2.21072e-23	-0.553498	0.983	1	4.5952e-19
KAT6B	2.3116e-23	-0.949027	0.22	0.568	4.80488e-19
ENSGALG00000010335	2.35059e-23	-0.784232	0.739	0.914	4.88595e-19
CDK17	2.48788e-23	0.818461	0.884	0.814	5.1713e-19
ENSGALG00000002638	2.49077e-23	0.58896	0.245	0.057	5.17731e-19
ENSGALG00000050679	2.50738e-23	0.803567	0.423	0.165	5.21184e-19
TANK	2.5095e-23	-0.843779	0.149	0.502	5.21625e-19
ARID4B	2.60543e-23	-0.882619	0.593	0.871	5.41565e-19
MTFMT	2.71769e-23	0.782316	0.772	0.576	5.64899e-19
KIF5B	2.75519e-23	-0.770418	0.664	0.893	5.72694e-19
IL18R1	2.80652e-23	0.431506	0.133	0.014	5.83363e-19
GET4	3.10745e-23	-0.743882	0.846	0.959	6.45915e-19
UQCRC1	3.23608e-23	-0.582952	0.967	0.993	6.72651e-19
NSMCE2	3.27237e-23	0.647109	0.988	0.988	6.80196e-19
ENSGALG00000052980	3.34745e-23	-0.783187	0.021	0.343	6.95801e-19
COL6A1	3.37563e-23	0.267296	0.12	0.011	7.01658e-19
ASRGL1	3.40705e-23	0.885718	0.759	0.577	7.0819e-19
ATP8B1	3.50412e-23	0.878997	0.564	0.303	7.28366e-19
ENSGALG00000048070	3.5663e-23	0.843667	0.498	0.241	7.41291e-19
DAPP1	3.58254e-23	-0.734833	0.058	0.398	7.44667e-19
MTHFS	3.64347e-23	0.91522	0.842	0.708	7.57331e-19
NUP37	3.72312e-23	-0.643433	0.917	0.982	7.73887e-19
H2AZ2	3.76347e-23	-0.634952	0.983	0.999	7.82274e-19
BLOC1S5	3.85629e-23	0.687558	0.963	0.977	8.01568e-19
ENSGALG00000054655	3.86194e-23	0.98317	0.548	0.292	8.02743e-19
MBD3	3.95226e-23	-0.713842	0.859	0.959	8.21517e-19
ENSGALG00000045168	3.95563e-23	-0.754489	0.751	0.934	8.22216e-19
ARG2	4.06108e-23	-0.910383	0.228	0.587	8.44137e-19
ASZ1	4.44628e-23	-0.483718	0.988	0.997	9.24204e-19
CRCP	4.94402e-23	0.622788	0.979	0.978	1.02766e-18
FBP1	5.03738e-23	-0.803685	0.041	0.372	1.04707e-18
TM6SF1	5.12989e-23	0.993929	0.568	0.314	1.0663e-18
CTBPL	5.15019e-23	-0.540193	0.967	0.999	1.07052e-18
SMARCE1	5.25889e-23	-0.528975	0.992	0.997	1.09311e-18
SEC63	5.32361e-23	-0.771038	0.9	0.978	1.10656e-18
PCCA	5.33299e-23	-0.919377	0.261	0.601	1.10852e-18
SAP30	5.53145e-23	-0.657938	0.846	0.976	1.14977e-18
MOCS2	5.56337e-23	-0.610301	0.917	0.984	1.1564e-18
UBE2QL1	6.03191e-23	0.864339	0.801	0.616	1.25379e-18
ENSGALG00000049860	6.14482e-23	0.345835	0.145	0.018	1.27726e-18
KIT	6.29149e-23	-0.652947	0.95	0.993	1.30775e-18
BRD3	6.65665e-23	-0.869337	0.701	0.902	1.38365e-18
NECTIN3	6.68113e-23	-0.790923	0.535	0.813	1.38874e-18
ESYT3	6.83543e-23	0.70857	0.344	0.116	1.42081e-18
UGDH	7.44744e-23	-0.754138	0.705	0.895	1.54802e-18
MICOS13	7.59934e-23	-0.556829	0.983	0.999	1.5796e-18
TOMM20	7.6099e-23	-0.459177	1	1	1.58179e-18
ENSGALG00000048245	7.73867e-23	-0.827856	0.083	0.433	1.60856e-18
MSANTD3	7.99805e-23	-0.944343	0.253	0.6	1.66247e-18
MATN2	8.02214e-23	0.659972	0.328	0.106	1.66748e-18
ENSGALG00000052497	8.16378e-23	0.897233	0.573	0.316	1.69692e-18
POF1B	8.23021e-23	0.940448	0.639	0.394	1.71073e-18
C1QBP	8.30428e-23	-0.406085	1	1	1.72613e-18
PMP22	8.7903e-23	0.61636	0.245	0.06	1.82715e-18
TACC3	8.82203e-23	1.40218	0.805	0.601	1.83375e-18
SNU13	8.96153e-23	-0.368255	1	1	1.86274e-18
ETFA	9.15495e-23	-0.572802	0.971	0.99	1.90295e-18
RWDD3	9.27888e-23	0.880984	0.929	0.9	1.92871e-18
ROCK2	9.58309e-23	-0.835287	0.548	0.842	1.99194e-18
JADE2	9.65794e-23	-0.998421	0.104	0.446	2.0075e-18
PSMD14	9.88699e-23	-0.753726	0.73	0.931	2.05511e-18
TUBAL3	9.93762e-23	0.405194	0.137	0.016	2.06563e-18
ENSGALG00000037267	1.00403e-22	0.408099	0.108	0.008	2.08698e-18
EXOC6	1.04105e-22	-0.773715	0.029	0.351	2.16392e-18
LINGO1	1.04274e-22	0.716989	0.344	0.114	2.16745e-18
ACTL6A	1.04781e-22	-0.663624	0.876	0.976	2.17798e-18
VPS26B	1.05059e-22	-0.740128	0.739	0.906	2.18375e-18
FOS	1.07152e-22	-1.16445	0.452	0.719	2.22727e-18
TXNRD1	1.15617e-22	0.826361	0.56	0.292	2.40321e-18
RNF103	1.20801e-22	0.761628	0.888	0.764	2.51096e-18
H1-8	1.25538e-22	0.847868	0.639	0.365	2.60944e-18
XRCC2	1.26105e-22	-0.694165	0.664	0.879	2.62121e-18
ENSGALG00000003990	1.32217e-22	-0.821298	0.353	0.686	2.74827e-18
MPP1	1.33492e-22	-0.62755	0.863	0.966	2.77476e-18
CXCL12	1.33616e-22	-0.943014	0.008	0.316	2.77734e-18
BCO2	1.35998e-22	0.361009	0.12	0.011	2.82685e-18
CNN3	1.36904e-22	-0.795896	0.257	0.611	2.84569e-18
MOCS1	1.37061e-22	-0.7933	0.066	0.4	2.84895e-18
PLA2R1	1.38008e-22	-0.899917	0.062	0.393	2.86862e-18
ENSGALG00000053929	1.44421e-22	0.653048	0.274	0.074	3.00193e-18
DHX29	1.46034e-22	-0.690045	0.788	0.957	3.03546e-18
ENSGALG00000030259	1.61437e-22	0.742112	0.357	0.127	3.35564e-18
ARID3A	1.67611e-22	-0.861816	0.361	0.706	3.48395e-18
ATP6V1H	1.68863e-22	-0.724936	0.88	0.969	3.50998e-18
SEC61A1	1.73686e-22	0.734456	0.975	0.964	3.61024e-18
C13H5orf15	1.75992e-22	-0.726281	0.871	0.961	3.65817e-18
RPS8	1.9107e-22	-0.339443	1	1	3.97158e-18
SSR3	2.04084e-22	-0.567697	0.967	0.996	4.2421e-18
CALCA	2.10151e-22	-0.882746	0.075	0.407	4.3682e-18
SVIL	2.12517e-22	-0.874818	0.315	0.664	4.41739e-18
ASF1A	2.14133e-22	-0.549544	0.992	0.999	4.45097e-18
RSPO2	2.24786e-22	-0.866548	0.307	0.648	4.6724e-18
MYEF2	2.32459e-22	-0.658517	0.88	0.982	4.83189e-18
HIGD1C	2.33804e-22	-0.833027	0.427	0.762	4.85984e-18
ENSGALG00000053643	2.3456e-22	0.296824	0.104	0.007	4.87557e-18
ORAI1	2.41377e-22	-0.770259	0.556	0.837	5.01725e-18
PGM1	2.52606e-22	-0.783248	0.432	0.757	5.25066e-18
GLI2	2.57295e-22	0.969161	0.784	0.6	5.34812e-18
KRR1	2.6605e-22	-0.577463	0.946	0.991	5.53012e-18
ENSGALG00000045199	2.69e-22	1.01316	0.469	0.224	5.59143e-18
NUBPL	2.84569e-22	-0.71428	0.535	0.817	5.91505e-18
UBAC1	2.93363e-22	-0.801797	0.423	0.745	6.09785e-18
C9orf69	3.0009e-22	-0.775393	0.544	0.832	6.23766e-18
CCDC148	3.26629e-22	0.817631	0.456	0.203	6.78931e-18
ENSGALG00000042611	3.29619e-22	0.883902	0.506	0.254	6.85146e-18
ENSGALG00000022206	3.42432e-22	0.793677	0.983	0.958	7.1178e-18
FN1	3.46851e-22	0.985318	0.772	0.583	7.20964e-18
MPV17	3.59864e-22	-0.860713	0.286	0.633	7.48013e-18
C7orf73	3.68541e-22	-1.00915	0.614	0.837	7.6605e-18
DERL1	3.72049e-22	0.601762	0.983	0.98	7.73342e-18
ENSGALG00000054946	3.74329e-22	0.336315	0.129	0.014	7.7808e-18
RNASEH1	3.8e-22	-0.647347	0.851	0.957	7.89867e-18
RNF114	3.88511e-22	0.609777	0.988	0.991	8.07559e-18
E2F1	3.95396e-22	-1.00233	0.353	0.689	8.21871e-18
ENSGALG00000049729	4.07893e-22	-1.02969	0.037	0.351	8.47846e-18
ENSGALG00000006292	4.27939e-22	0.761739	0.917	0.896	8.89514e-18
NAA40	4.30342e-22	-0.522687	0.988	0.995	8.94509e-18
SCRN3	4.41964e-22	-0.815379	0.394	0.724	9.18666e-18
MAGOH	4.62241e-22	-0.476699	0.992	0.999	9.60814e-18
RASEF	4.99722e-22	-0.783358	0.017	0.325	1.03872e-17
PLPP1	5.03171e-22	-1.10131	0.461	0.771	1.04589e-17
MDK	5.19616e-22	-0.595132	0.992	0.999	1.08007e-17
NPTX2	5.4385e-22	-0.976819	0.075	0.398	1.13045e-17
AAR2	5.70371e-22	-0.751177	0.548	0.819	1.18557e-17
TSPAN6	5.80757e-22	-0.754912	0.859	0.966	1.20716e-17
ENSGALG00000048641	6.06744e-22	0.889274	0.88	0.759	1.26118e-17
CYBA	6.2039e-22	-0.62941	0.876	0.972	1.28954e-17
PAK1	6.40135e-22	0.897398	0.635	0.374	1.33058e-17
SLC6A2	6.42633e-22	-0.903694	0.199	0.546	1.33578e-17
ZNF326	6.51504e-22	-0.724037	0.834	0.94	1.35422e-17
NHSL1	6.76726e-22	-0.907468	0.328	0.64	1.40664e-17
MYO9B	6.94272e-22	-0.705541	0.913	0.978	1.44311e-17
EVL	6.94918e-22	-0.868405	0.12	0.458	1.44446e-17
ENSGALG00000049151	7.3172e-22	0.779572	0.44	0.194	1.52095e-17
PRKAR2A	7.34662e-22	-0.833904	0.245	0.589	1.52707e-17
ADI1	7.47368e-22	-0.754027	0.062	0.393	1.55348e-17
ENSGALG00000048038	7.83449e-22	0.816125	0.461	0.21	1.62848e-17
WDR92	7.85214e-22	-0.679313	0.788	0.952	1.63215e-17
CHRNA4	7.90716e-22	0.407145	0.166	0.027	1.64358e-17
FBXO32	7.94988e-22	1.00199	0.747	0.56	1.65246e-17
COMMD10	8.5696e-22	-0.529707	0.967	0.99	1.78128e-17
SUGT1	9.04159e-22	-0.628894	0.822	0.964	1.87938e-17
PDGFB	9.28169e-22	0.354035	0.108	0.009	1.92929e-17
GTF2F2	9.38291e-22	-0.612745	0.913	0.969	1.95033e-17
CCDC14	1.01254e-21	-0.812704	0.224	0.579	2.10467e-17
PRPS2	1.06957e-21	0.726856	0.452	0.198	2.2232e-17
DBN1	1.12303e-21	-0.931444	0.485	0.76	2.33433e-17
UHRF2	1.12924e-21	-0.670305	0.639	0.881	2.34723e-17
ENSGALG00000007841	1.14018e-21	0.769565	0.689	0.444	2.36997e-17
PIK3R6	1.15169e-21	0.449275	0.178	0.032	2.3939e-17
MRPS24	1.21798e-21	-0.608734	0.938	0.99	2.5317e-17
ATAD3A	1.23265e-21	-0.830935	0.299	0.627	2.56218e-17
ENSGALG00000013430	1.23434e-21	-0.722427	0.29	0.637	2.5657e-17
CCDC91	1.26717e-21	0.791702	0.846	0.742	2.63394e-17
PPP1CB	1.29653e-21	-0.613751	0.925	0.989	2.69497e-17
ATP6	1.30932e-21	-0.370335	1	1	2.72155e-17
TLE4	1.32458e-21	0.88174	0.768	0.565	2.75327e-17
FAM237A	1.41683e-21	-0.824672	0.012	0.312	2.94503e-17
ENSGALG00000037329	1.43099e-21	-1.96595	0.008	0.304	2.97446e-17
PTPRN	1.50397e-21	0.660417	0.253	0.068	3.12615e-17
PDE4D	1.55075e-21	0.826017	0.411	0.167	3.22338e-17
USP12	1.55657e-21	-0.792347	0.307	0.67	3.2355e-17
ENSGALG00000009341	1.76045e-21	0.884179	0.664	0.455	3.65926e-17
ENSGALG00000049239	1.76959e-21	-0.71547	0.739	0.941	3.67827e-17
VPS29	2.04137e-21	-0.59408	0.925	0.986	4.24319e-17
PTPN12	2.04634e-21	-0.700272	0.606	0.857	4.25352e-17
GPBP1L1	2.06421e-21	0.623019	0.983	0.987	4.29067e-17
GBX1	2.08314e-21	0.359567	0.137	0.018	4.33002e-17
NRDE2	2.11764e-21	0.869344	0.776	0.617	4.40172e-17
MND1	2.1781e-21	0.593333	1	0.997	4.5274e-17
SUV39H2	2.26434e-21	0.578425	1	1	4.70666e-17
ENSGALG00000049383	2.3316e-21	0.314494	0.116	0.011	4.84645e-17
ENSGALG00000026154	2.41917e-21	-0.743033	0.008	0.304	5.0285e-17
RYR2	2.50984e-21	-0.866058	0.116	0.444	5.21694e-17
AARSD1	2.54856e-21	0.844432	0.776	0.59	5.29743e-17
METTL5	2.91827e-21	-0.743348	0.664	0.898	6.06591e-17
SEC61A2	3.16634e-21	-0.582035	0.954	0.992	6.58155e-17
ALDH18A1	3.22826e-21	0.773646	0.871	0.763	6.71026e-17
USO1	3.37947e-21	0.689215	0.971	0.966	7.02457e-17
NPM1	3.38499e-21	-0.464185	1	0.999	7.03604e-17
P3H4	3.38599e-21	-0.723647	0.008	0.302	7.03812e-17
CTSO	3.4853e-21	-0.820134	0.303	0.639	7.24455e-17
GLRX2	3.65398e-21	-0.779352	0.78	0.926	7.59517e-17
RXRA	3.73124e-21	0.814668	0.701	0.476	7.75575e-17
RMND1	3.81712e-21	-0.683154	0.846	0.957	7.93426e-17
RASGEF1B	4.14933e-21	-1.07386	0.228	0.55	8.62481e-17
ENSGALG00000040296	4.19078e-21	0.813453	0.444	0.202	8.71095e-17
ENSGALG00000046534	4.4576e-21	1.12314	0.784	0.639	9.26556e-17
COLEC12	4.62258e-21	0.919755	0.797	0.639	9.60849e-17
YTHDC1	4.65843e-21	0.546505	1	0.994	9.68301e-17
YPEL1	4.83047e-21	-0.729022	0.743	0.917	1.00406e-16
MRRFP1	4.89351e-21	-0.708256	0.701	0.88	1.01716e-16
IFNGR1	5.13089e-21	-0.791331	0.253	0.591	1.06651e-16
ST8SIA2	5.19554e-21	-0.86362	0.116	0.445	1.07995e-16
PYCR1	5.2228e-21	-0.970764	0.386	0.696	1.08561e-16
TMPRSS9	5.368e-21	0.507398	0.228	0.055	1.11579e-16
RRP1B	5.41175e-21	-0.599772	0.959	0.993	1.12489e-16
ICOSLG	5.42609e-21	-0.79717	0.286	0.639	1.12787e-16
OSTF1	5.45805e-21	0.675616	0.954	0.943	1.13451e-16
ENSGALG00000008469	5.67795e-21	0.526636	0.199	0.042	1.18022e-16
RSPH1	5.93156e-21	0.417508	0.178	0.033	1.23293e-16
LIFR	6.164e-21	-0.731895	0.693	0.897	1.28125e-16
LRPAP1	6.24484e-21	0.442447	1	0.997	1.29805e-16
WSB1	6.25752e-21	-0.864422	0.224	0.558	1.30069e-16
ADD2	6.34039e-21	-0.773621	0.145	0.488	1.31791e-16
TOB2	6.38085e-21	0.707118	0.975	0.972	1.32632e-16
MAL2	6.47269e-21	0.901397	0.896	0.836	1.34541e-16
SYT1	6.78523e-21	-0.816484	0.245	0.588	1.41038e-16
ENSGALG00000010607	7.03536e-21	0.914316	0.598	0.361	1.46237e-16
SPACA1	7.14665e-21	0.661932	0.328	0.115	1.4855e-16
ENSGALG00000034952	7.40301e-21	0.326034	0.116	0.012	1.53879e-16
DDRGK1	7.40377e-21	0.697194	0.963	0.935	1.53895e-16
TMEM126A	7.81982e-21	-0.566876	0.942	0.974	1.62543e-16
CSE1L	8.01682e-21	0.60497	0.988	0.987	1.66638e-16
DYNC1LI2	8.17521e-21	0.755638	0.905	0.828	1.6993e-16
ZC3H18	8.54536e-21	-0.651727	0.842	0.951	1.77624e-16
VSIG10	8.73772e-21	-0.796351	0.332	0.661	1.81622e-16
SVIP	9.01207e-21	0.786948	0.983	0.917	1.87325e-16
PRDX3	9.84916e-21	-0.493669	0.988	0.999	2.04725e-16
PSMB2	9.92728e-21	-0.46352	0.983	0.997	2.06348e-16
SAMHD1	1.04493e-20	-0.599098	0.909	0.978	2.17199e-16
MICU3	1.04804e-20	-0.736272	0.27	0.621	2.17846e-16
SETD7	1.07916e-20	-0.688544	0.581	0.83	2.24314e-16
DIXDC1	1.087e-20	0.923512	0.876	0.765	2.25944e-16
TRAF3IP3	1.10153e-20	0.374809	0.104	0.009	2.28964e-16
PCMTD1	1.13327e-20	0.79799	0.78	0.578	2.35561e-16
VRTN	1.13895e-20	-0.813242	0.129	0.459	2.36743e-16
FBLN2	1.13967e-20	-0.707043	0.054	0.372	2.36893e-16
GPX1	1.14435e-20	0.587935	0.983	0.995	2.37865e-16
RPS23	1.15647e-20	0.388762	1	1	2.40385e-16
ENSGALG00000040886	1.38217e-20	-0.856087	0.025	0.316	2.87298e-16
LSM8	1.38633e-20	-0.420032	1	0.997	2.88163e-16
C7orf25	1.40082e-20	0.844354	0.876	0.726	2.91174e-16
FAM221A	1.42127e-20	0.724868	0.365	0.14	2.95425e-16
STK26	1.42366e-20	-0.720062	0.884	0.954	2.95921e-16
SASH1	1.46489e-20	-0.708689	0.224	0.576	3.04492e-16
MCFD2	1.49395e-20	0.590976	0.992	0.995	3.10533e-16
RUNX1T1	1.57271e-20	-0.881483	0.095	0.415	3.26903e-16
FSTL4	1.5916e-20	-0.934248	0.378	0.699	3.3083e-16
DPP7	1.61164e-20	-0.680154	0.772	0.927	3.34996e-16
ENSGALG00000016755	1.69662e-20	0.576934	0.266	0.077	3.52659e-16
G6PC3	1.70323e-20	-0.57287	0.805	0.96	3.54033e-16
LASP1	1.7164e-20	1.08016	0.664	0.446	3.56771e-16
LYRM7	1.7344e-20	-0.643558	0.734	0.918	3.60513e-16
RBMS1	1.76036e-20	-0.778594	0.066	0.382	3.65908e-16
MTF2	1.78977e-20	-0.569301	0.95	0.992	3.72021e-16
ENSGALG00000012808	1.83522e-20	-0.740752	0.029	0.322	3.81469e-16
HMOX1	1.85143e-20	0.60649	0.257	0.072	3.84839e-16
GADD45A	1.86051e-20	-0.757488	0.494	0.778	3.86726e-16
KIF25	1.89161e-20	1.10258	0.718	0.572	3.9319e-16
SRSF5A	1.93859e-20	-0.556721	0.963	0.996	4.02956e-16
EPS15	1.95123e-20	0.786577	0.925	0.905	4.05582e-16
ENSGALG00000004509	1.9926e-20	-0.462435	1	1	4.14182e-16
ITGB1BP1	1.99379e-20	-0.731178	0.456	0.76	4.1443e-16
MOB2	2.05913e-20	-0.818291	0.415	0.711	4.2801e-16
TDRD1	2.10048e-20	0.675335	0.963	0.914	4.36605e-16
COX14	2.13262e-20	0.660941	0.996	0.991	4.43287e-16
BLOC1S6	2.15977e-20	0.635993	0.963	0.949	4.48929e-16
CHRNA5	2.17999e-20	-0.775252	0.419	0.746	4.53133e-16
MN1	2.19963e-20	-0.784351	0.27	0.616	4.57215e-16
UTRN	2.28852e-20	-0.761872	0.606	0.844	4.75692e-16
LTBP1	2.29661e-20	-0.824226	0.448	0.739	4.77374e-16
MRTO4	2.34979e-20	-0.631098	0.884	0.968	4.88428e-16
ITGB1BP3	2.44269e-20	0.457419	1	1	5.07738e-16
ENSGALG00000055140	2.65714e-20	0.766358	0.39	0.161	5.52314e-16
ARHGAP24	2.73337e-20	0.649116	0.328	0.114	5.68158e-16
GNAI3	2.73573e-20	-0.510117	0.946	0.995	5.68649e-16
ENSGALG00000015468	2.83563e-20	0.605635	0.979	0.967	5.89413e-16
PTGFR	2.96088e-20	0.785295	0.461	0.22	6.15449e-16
DPP10	3.03933e-20	-0.732939	0.216	0.537	6.31755e-16
GAPDH	3.23173e-20	-0.33734	1	1	6.71747e-16
SLC10A4	3.23956e-20	-0.786251	0.17	0.507	6.73375e-16
KHDRBS3	3.5126e-20	-0.692137	0.544	0.811	7.30129e-16
C12orf75	3.53119e-20	0.86037	0.784	0.659	7.33993e-16
ST3GAL6	3.53162e-20	-0.795036	0.112	0.442	7.34083e-16
TNS1	3.64917e-20	0.906148	0.527	0.283	7.58517e-16
TIMP4	3.66043e-20	0.825084	0.432	0.198	7.60857e-16
ENSGALG00000006009	3.78334e-20	-0.902462	0.614	0.855	7.86405e-16
ENSGALG00000016646	3.79295e-20	0.8828	0.481	0.242	7.88402e-16
ENSGALG00000040098	3.80626e-20	0.522313	1	1	7.91169e-16
KLHL36	3.85663e-20	-0.702219	0.56	0.801	8.01639e-16
RPF1	3.86214e-20	-0.593392	0.871	0.977	8.02785e-16
CCDC88C	3.92469e-20	-0.661995	0.867	0.962	8.15786e-16
GNS	4.18842e-20	-0.702168	0.676	0.897	8.70605e-16
ENSGALG00000031260	4.21802e-20	0.880127	0.664	0.461	8.76757e-16
TSPAN12	4.28499e-20	-0.756811	0.141	0.469	8.90678e-16
RILPL1	4.43235e-20	-0.517252	0.963	0.995	9.21308e-16
YRDC	4.4368e-20	-0.540422	0.921	0.99	9.22232e-16
ECM2	4.55072e-20	0.295824	0.116	0.013	9.45913e-16
TMA16	4.60214e-20	-0.603071	0.888	0.969	9.56601e-16
ABCB11	4.89949e-20	0.928046	0.515	0.284	1.01841e-15
ANKRD34B	5.08932e-20	0.255264	0.104	0.009	1.05787e-15
FAM120B	5.1466e-20	-0.734319	0.473	0.754	1.06977e-15
PDIA6	5.2266e-20	0.703979	0.967	0.987	1.0864e-15
APCDD1	5.27858e-20	0.793791	0.506	0.27	1.09721e-15
HS6ST1	5.50324e-20	0.806133	0.697	0.473	1.1439e-15
NME5	5.69147e-20	-0.741425	0.054	0.358	1.18303e-15
ENSGALG00000050579	6.04599e-20	0.313228	0.116	0.013	1.25672e-15
ENSGALG00000039919	6.10313e-20	-0.584143	0.963	0.989	1.2686e-15
OARD1	6.2232e-20	-0.465816	0.992	0.998	1.29355e-15
HOOK3	6.8679e-20	-0.535466	0.963	0.993	1.42756e-15
ENSGALG00000012259	6.90107e-20	-0.605727	0.842	0.964	1.43446e-15
NAPRT	7.07924e-20	0.805291	0.867	0.761	1.47149e-15
ENSGALG00000046009	7.434e-20	-0.852979	0.12	0.438	1.54523e-15
ENSGALG00000038143	7.49762e-20	-0.540769	0.942	0.982	1.55846e-15
ENSGALG00000045115	8.25799e-20	1.07185	0.606	0.366	1.71651e-15
SDHD	8.44977e-20	-0.415396	0.988	0.995	1.75637e-15
GPN3	8.4876e-20	-0.530064	0.967	0.994	1.76423e-15
HMP19	9.20937e-20	0.820523	0.365	0.144	1.91426e-15
KCNJ2	9.37101e-20	-1.08123	0.008	0.284	1.94786e-15
TWSG1	9.91743e-20	-0.694881	0.701	0.901	2.06144e-15
ENSGALG00000048246	1.03531e-19	-0.767678	0.378	0.68	2.152e-15
TMEM97	1.05774e-19	0.754708	0.809	0.652	2.19863e-15
WDR44	1.06721e-19	-0.69674	0.851	0.968	2.2183e-15
PPP1R17	1.0756e-19	0.67864	0.332	0.122	2.23575e-15
YWHAQ	1.08185e-19	-0.439039	0.988	1	2.24874e-15
CCDC6	1.11635e-19	-0.562538	0.979	0.995	2.32044e-15
PARD3B	1.11873e-19	-0.718598	0.029	0.314	2.3254e-15
THEM4	1.11959e-19	-0.63988	0.846	0.943	2.32718e-15
ENSGALG00000027167	1.13987e-19	-0.677987	0.012	0.291	2.36933e-15
EOGT	1.17936e-19	-0.831053	0.108	0.425	2.45143e-15
EIF3B	1.2086e-19	-0.545534	0.963	0.997	2.51219e-15
STRAP	1.21557e-19	-0.451221	0.975	0.994	2.52669e-15
REXO4	1.22405e-19	-0.654236	0.606	0.84	2.54431e-15
MCM3	1.22767e-19	-0.903031	0.423	0.719	2.55184e-15
DDX5	1.236e-19	-0.483096	0.996	1	2.56916e-15
SMARCA5	1.2525e-19	-0.582573	0.938	0.991	2.60345e-15
NDUFB7	1.32441e-19	-0.416738	0.996	1	2.75292e-15
GNL3	1.32775e-19	-0.513124	0.967	0.994	2.75986e-15
ERMARD	1.33956e-19	-0.777452	0.141	0.466	2.78442e-15
ARHGEF6	1.39447e-19	-0.70455	0.008	0.282	2.89855e-15
DZIP1	1.41037e-19	-0.699285	0.651	0.889	2.93159e-15
EWSR1	1.47811e-19	0.616207	0.992	0.985	3.0724e-15
NSDHL	1.50067e-19	0.834026	0.568	0.324	3.1193e-15
GTF3A	1.5264e-19	-0.739409	0.656	0.856	3.17278e-15
TMEM19	1.55854e-19	0.758971	0.855	0.73	3.23958e-15
OLFM3	1.6321e-19	-0.691099	0.095	0.415	3.39248e-15
SDC4	1.65723e-19	0.908821	0.656	0.428	3.44471e-15
MTERF3	1.70186e-19	-0.659797	0.772	0.934	3.53749e-15
ARF6	1.72061e-19	-0.516085	0.971	0.993	3.57647e-15
RHOBTB1	1.74582e-19	-0.764061	0.108	0.423	3.62886e-15
DYX1C1	1.76715e-19	0.884401	0.884	0.8	3.67319e-15
DUSP14	1.81917e-19	-0.597554	0.668	0.906	3.78134e-15
CDH11	1.86092e-19	0.722993	0.349	0.137	3.86811e-15
ENSGALG00000052181	1.86795e-19	0.464293	0.149	0.025	3.88271e-15
IMPDH2	1.92601e-19	-0.504609	0.979	0.994	4.0034e-15
TAGLN3	1.99519e-19	0.667526	0.228	0.06	4.14721e-15
TMEM120B	2.06623e-19	-0.775218	0.328	0.641	4.29487e-15
PSMF1	2.0974e-19	0.670338	0.959	0.92	4.35965e-15
MPP6	2.14683e-19	-0.538667	0.934	0.989	4.4624e-15
PSMD4	2.16635e-19	-0.520196	0.959	0.991	4.50298e-15
SPG21	2.23011e-19	-0.574664	0.929	0.988	4.6355e-15
H2AFY2	2.24198e-19	-0.752483	0.124	0.446	4.66019e-15
PLPBP	2.25227e-19	-0.671523	0.627	0.859	4.68156e-15
CCNK	2.31155e-19	-0.641346	0.701	0.9	4.80479e-15
CREG1	2.48774e-19	0.802375	0.739	0.564	5.17101e-15
ENSGALG00000040001	2.51735e-19	0.289928	0.12	0.015	5.23256e-15
ENSGALG00000015684	2.54547e-19	-0.777455	0.32	0.637	5.29101e-15
CREBBP	2.71229e-19	0.571325	0.983	0.987	5.63776e-15
AURKAIP1	2.90617e-19	-0.57409	0.888	0.98	6.04077e-15
ENSGALG00000040713	3.02671e-19	-0.485045	0.979	0.994	6.29132e-15
ENSGALG00000049595	3.08834e-19	-0.742205	0.037	0.32	6.41942e-15
NEU2	3.22049e-19	0.72113	0.29	0.094	6.6941e-15
RBBP8	3.22811e-19	-0.739671	0.622	0.865	6.70995e-15
MTPAP	3.361e-19	-0.639259	0.71	0.899	6.98618e-15
MRPS26	3.76939e-19	0.474727	1	0.997	7.83505e-15
MMACHC	3.77582e-19	0.809305	0.817	0.71	7.84841e-15
TMEM41A	4.28939e-19	0.764482	0.921	0.838	8.91593e-15
PRMT3	4.30777e-19	-0.734151	0.407	0.699	8.95414e-15
ENSGALG00000028174	4.32526e-19	0.530658	0.228	0.061	8.99048e-15
TNFRSF11B	4.36981e-19	0.782333	0.61	0.353	9.08309e-15
ENSGALG00000040546	4.46834e-19	-0.720524	0.008	0.277	9.28788e-15
ENSGALG00000003013	4.75377e-19	0.806617	0.606	0.382	9.88119e-15
RPL12	4.78398e-19	-0.296022	1	1	9.94398e-15
MTX2	4.90186e-19	-0.530415	0.938	0.99	1.0189e-14
LIPA	4.90725e-19	-0.492412	0.324	0.689	1.02002e-14
PTPN5	5.17921e-19	-0.693755	0.004	0.268	1.07655e-14
ENSGALG00000041052	5.65412e-19	0.607836	0.983	0.982	1.17526e-14
ENSGALG00000003355	5.84241e-19	-0.626091	0.867	0.963	1.2144e-14
POGLUT3	6.11629e-19	-0.707192	0.469	0.751	1.27133e-14
RTF1	6.13638e-19	-0.455744	0.975	0.997	1.27551e-14
FUT9	6.18737e-19	-1.19378	0.004	0.266	1.28611e-14
ENSGALG00000006958	6.28749e-19	0.432411	0.154	0.027	1.30692e-14
ENSGALG00000047882	6.55073e-19	0.485506	0.253	0.073	1.36163e-14
ENSGALG00000037737	6.926e-19	-0.53578	0.971	0.994	1.43964e-14
ENSGALG00000054258	6.97363e-19	0.418074	0.145	0.024	1.44954e-14
DEDD	6.9809e-19	0.703619	0.884	0.833	1.45105e-14
DND1	7.28688e-19	0.841968	0.73	0.56	1.51465e-14
HNRNPA1	7.29599e-19	-0.389482	1	0.999	1.51654e-14
ENSGALG00000019976	7.3528e-19	-0.655017	0.88	0.962	1.52835e-14
ENSGALG00000038462	7.55991e-19	0.583432	0.195	0.045	1.5714e-14
CAPRIN1	7.57536e-19	-0.477465	0.979	0.999	1.57461e-14
SIL1	7.81216e-19	-0.600087	0.876	0.965	1.62384e-14
ENSGALG00000048206	7.8719e-19	0.801027	0.523	0.293	1.63625e-14
ENSGALG00000051428	8.04679e-19	0.726018	0.456	0.219	1.6726e-14
MYCL	8.0668e-19	-0.843766	0.116	0.421	1.67676e-14
CEP170	8.61541e-19	-0.622321	0.78	0.918	1.7908e-14
ALYREF	8.61744e-19	-0.414412	0.996	0.999	1.79122e-14
ENSGALG00000053433	9.13209e-19	0.263665	0.124	0.017	1.8982e-14
ENSGALG00000049175	9.20735e-19	0.275562	0.124	0.017	1.91384e-14
MRPL48	9.71312e-19	-0.49144	0.942	0.988	2.01897e-14
PFDN6	9.87453e-19	-0.409021	1	0.999	2.05252e-14
PAICS	1.01799e-18	0.80156	0.925	0.918	2.116e-14
ENSGALG00000049424	1.01876e-18	0.427049	0.162	0.031	2.11759e-14
SLC40A1	1.07889e-18	-0.681175	0.066	0.362	2.24257e-14
ENSGALG00000048674	1.12955e-18	-0.7921	0.141	0.446	2.34788e-14
TOMM22	1.144e-18	-0.428565	0.992	0.999	2.37792e-14
AFDN	1.15345e-18	-0.649544	0.892	0.968	2.39755e-14
NKAIN3	1.16715e-18	-0.674084	0.046	0.331	2.42604e-14
ENSGALG00000049431	1.19525e-18	-0.636578	0.88	0.968	2.48445e-14
SYNJ2BP	1.20519e-18	-0.493101	0.959	0.987	2.5051e-14
TLR21	1.21621e-18	0.789343	0.473	0.234	2.528e-14
SRSF3	1.22511e-18	-0.446255	1	0.997	2.54651e-14
PPT1	1.27166e-18	-0.663252	0.598	0.84	2.64326e-14
INPP5A	1.29445e-18	-0.654863	0.747	0.913	2.69064e-14
ZMYND19	1.37374e-18	-0.694976	0.689	0.896	2.85545e-14
UQCR11	1.37537e-18	-0.419057	0.992	0.998	2.85884e-14
PNO1	1.38203e-18	-0.639805	0.809	0.951	2.87269e-14
SLC25A15	1.39335e-18	-0.76742	0.502	0.757	2.89622e-14
PHACTR3	1.40717e-18	-0.676659	0.046	0.33	2.92494e-14
SCN11A	1.44246e-18	0.568543	0.253	0.076	2.9983e-14
ELAVL1	1.46565e-18	-0.481321	0.946	0.983	3.04649e-14
SLC66A3	1.48129e-18	0.735939	0.589	0.374	3.079e-14
ENSGALG00000016651	1.51332e-18	0.820164	0.548	0.314	3.14559e-14
CALR3	1.57747e-18	-0.574195	0.809	0.95	3.27893e-14
WDR17	1.63219e-18	0.302194	0.108	0.012	3.39266e-14
ENSGALG00000021692	1.64669e-18	-0.296289	1	1	3.42282e-14
DNAJC19	1.86836e-18	-0.56027	0.934	0.994	3.88358e-14
ENSGALG00000042339	1.99329e-18	0.414266	0.178	0.038	4.14326e-14
GPATCH11	2.05819e-18	-0.5391	0.917	0.978	4.27815e-14
ENSGALG00000054337	2.18376e-18	0.543994	0.241	0.07	4.53916e-14
ENSGALG00000054170	2.19509e-18	0.506854	0.199	0.049	4.56272e-14
USP49	2.3016e-18	0.862534	0.722	0.533	4.78411e-14
MMP2	2.30293e-18	0.651979	0.286	0.096	4.78686e-14
ATIC	2.36897e-18	-0.619394	0.809	0.964	4.92414e-14
ENSGALG00000004676	2.44711e-18	-0.651535	0.647	0.854	5.08656e-14
PEBP1	2.46932e-18	-0.461078	0.996	0.998	5.13273e-14
OPRM1	2.55884e-18	-0.722471	0.12	0.418	5.3188e-14
SULF2	2.74109e-18	-0.697817	0.041	0.316	5.69764e-14
FGF12	2.90168e-18	-0.757775	0.083	0.373	6.03142e-14
ENSGALG00000007703	2.98781e-18	-0.683063	0.17	0.482	6.21046e-14
PIGM	3.0083e-18	-0.736704	0.311	0.632	6.25306e-14
ENSGALG00000012095	3.06599e-18	0.449319	0.203	0.05	6.37296e-14
ENSGALG00000007882	3.21221e-18	-0.457816	0.979	0.996	6.67689e-14
RLN3	3.23304e-18	0.502017	0.187	0.506	6.72019e-14
CA10	3.27019e-18	-0.906009	0.353	0.645	6.79742e-14
TMEM57	3.44602e-18	0.575269	0.983	0.968	7.1629e-14
AIMP1	3.4705e-18	-0.535282	0.946	0.992	7.21378e-14
LRRTM4	3.48852e-18	-0.731127	0.133	0.442	7.25124e-14
ENSGALG00000052112	3.4911e-18	0.583258	0.178	0.04	7.25659e-14
ARPP19	3.55724e-18	-0.314158	0.996	0.999	7.39408e-14
CSNK1A1	3.60997e-18	-0.499838	0.959	0.997	7.50368e-14
ANK2	3.69124e-18	-0.840109	0.054	0.332	7.6726e-14
ENSGALG00000035737	3.72376e-18	0.344943	0.149	0.027	7.74021e-14
RAB7A	3.76135e-18	-0.601355	0.871	0.97	7.81834e-14
YPEL5	3.8196e-18	-0.571633	0.959	0.994	7.93941e-14
HNRNPD	3.84621e-18	0.777688	0.905	0.859	7.99473e-14
CUL4B	3.89009e-18	-0.621408	0.859	0.964	8.08594e-14
CYP2R1	3.91822e-18	-0.613697	0.651	0.892	8.14441e-14
TMEM14A	3.98933e-18	-0.635338	0.755	0.921	8.29223e-14
ENSGALG00000050170	4.29833e-18	0.326423	0.137	0.022	8.9345e-14
CBFA2T3	4.4194e-18	0.616973	0.344	0.136	9.18615e-14
ENSGALG00000039617	4.60571e-18	0.560357	0.216	0.057	9.57342e-14
MIB1	4.63202e-18	-0.639652	0.805	0.953	9.62812e-14
TXNDC17	4.8865e-18	0.439507	1	0.998	1.01571e-13
ENSGALG00000034218	4.94057e-18	-0.499955	0.983	0.997	1.02695e-13
PHF10	5.14844e-18	-0.74739	0.627	0.854	1.07016e-13
DOHH	5.17008e-18	-0.53874	0.855	0.957	1.07465e-13
CGRRF1	5.18612e-18	-0.64447	0.581	0.838	1.07799e-13
APP	5.18876e-18	-0.736566	0.411	0.708	1.07854e-13
AFAP1	5.27285e-18	0.699793	0.56	0.33	1.09601e-13
AHRR	5.34664e-18	0.828534	0.527	0.304	1.11135e-13
CZIB	5.65241e-18	0.712059	0.917	0.862	1.17491e-13
S1PR1	5.67263e-18	0.913896	0.747	0.571	1.17911e-13
STOML2	5.71327e-18	-0.507004	0.95	0.991	1.18756e-13
ENSGALG00000046369	5.75941e-18	-0.488452	0.979	0.997	1.19715e-13
FAM60A	5.80416e-18	-0.684197	0.776	0.927	1.20645e-13
LOX	5.88401e-18	0.331052	0.124	0.018	1.22305e-13
SPOCK1	6.19077e-18	-0.828818	0.452	0.719	1.28681e-13
NET1	6.31701e-18	0.971261	0.851	0.815	1.31305e-13
UCK1	6.32314e-18	0.890685	0.743	0.581	1.31433e-13
SLC35F4	6.33065e-18	0.684996	0.498	0.265	1.31589e-13
TIMP3	6.39304e-18	0.613821	0.826	0.618	1.32886e-13
TMEM26	6.56316e-18	0.823619	0.402	0.187	1.36422e-13
CDC40	6.66552e-18	-0.573501	0.863	0.965	1.38549e-13
ELOVL6	6.72416e-18	-0.650044	0.154	0.472	1.39768e-13
PLCD1	6.85134e-18	0.871467	0.407	0.189	1.42412e-13
NDUFC2	7.22956e-18	-0.319514	1	1	1.50274e-13
IFT80	7.27816e-18	-0.627081	0.846	0.96	1.51284e-13
PLSCR1	7.30025e-18	-0.814275	0.232	0.536	1.51743e-13
ENSGALG00000048461	7.37238e-18	0.952053	0.689	0.521	1.53242e-13
ALDH1L2	7.39588e-18	0.78972	0.917	0.885	1.53731e-13
ENSGALG00000051266	7.59012e-18	0.53938	0.992	0.997	1.57768e-13
OAZ2	7.62639e-18	-0.508753	0.942	0.993	1.58522e-13
ARHGEF12	7.89862e-18	0.654824	0.954	0.947	1.64181e-13
SRSF2	8.426e-18	-0.525198	0.967	0.991	1.75143e-13
ENSGALG00000049062	8.46379e-18	-0.840938	0.614	0.837	1.75928e-13
LYSMD2	8.7217e-18	-0.558379	0.838	0.955	1.81289e-13
TXNL4A	9.05512e-18	-0.44454	0.942	0.976	1.8822e-13
NID1	9.25508e-18	-0.67277	0.004	0.252	1.92376e-13
NCOR2	9.3425e-18	0.483582	1	1	1.94193e-13
ROBO1	9.35881e-18	-0.823942	0.025	0.283	1.94532e-13
ENSGALG00000045548	9.48717e-18	0.879132	0.598	0.353	1.972e-13
GCAT	9.63652e-18	-0.757861	0.444	0.719	2.00305e-13
VTA1	9.79891e-18	-0.527041	0.867	0.96	2.0368e-13
NSMCE3	9.84089e-18	-0.623028	0.884	0.947	2.04553e-13
CDH13	9.85608e-18	-0.769917	0.307	0.62	2.04868e-13
SNX24	1.01253e-17	-0.630085	0.747	0.913	2.10464e-13
CNTRL	1.06163e-17	-0.587475	0.797	0.964	2.20671e-13
MBP	1.08906e-17	-0.7548	0.183	0.488	2.26371e-13
ENSGALG00000053806	1.10977e-17	-1.08469	0	0.245	2.30676e-13
LPCAT3	1.11338e-17	0.662119	0.822	0.699	2.31428e-13
MYL4	1.12862e-17	-0.766041	0.012	0.263	2.34594e-13
PREP	1.13772e-17	-0.618887	0.369	0.672	2.36487e-13
MAP6	1.16282e-17	0.913166	0.481	0.266	2.41704e-13
ENSGALG00000050709	1.17657e-17	0.746567	0.51	0.278	2.44561e-13
MRC1	1.17747e-17	0.541849	0.237	0.068	2.44749e-13
GAS6	1.21533e-17	0.848262	0.552	0.32	2.52618e-13
CIAO1	1.23693e-17	-0.582645	0.73	0.924	2.57109e-13
GRIK3	1.25788e-17	-0.722951	0	0.244	2.61462e-13
GPI	1.26296e-17	-0.387634	0.992	0.999	2.62519e-13
MANF	1.28682e-17	0.726874	0.996	0.993	2.67478e-13
ENSGALG00000041181	1.30882e-17	-0.53488	0.934	0.982	2.72052e-13
OSCP1	1.31746e-17	-0.631602	0.846	0.952	2.73848e-13
BEND7	1.33167e-17	-0.549776	0.963	0.987	2.768e-13
ENSGALG00000030976	1.35699e-17	-0.856984	0.593	0.797	2.82064e-13
NEXN	1.44786e-17	1.05245	0.664	0.468	3.00952e-13
TYW3	1.47671e-17	-0.765814	0.631	0.821	3.06949e-13
COPS8	1.48098e-17	-0.460776	0.971	0.989	3.07837e-13
ALDH1A1	1.50049e-17	0.434404	0.129	0.02	3.11893e-13
WBP4	1.50387e-17	-0.530059	0.888	0.977	3.12594e-13
TIAM2	1.52807e-17	-0.633064	0.033	0.3	3.17624e-13
YIPF5	1.58589e-17	-0.739837	0.539	0.778	3.29643e-13
PTPRD	1.59418e-17	-0.645734	0.079	0.361	3.31367e-13
GATA2	1.61149e-17	-0.958704	0.386	0.67	3.34964e-13
LTA4H	1.62019e-17	-0.621475	0.473	0.759	3.36774e-13
PLAAT1	1.63635e-17	-0.572201	0.025	0.285	3.40132e-13
E2F5	1.64102e-17	-0.601384	0.593	0.86	3.41102e-13
ENSGALG00000035916	1.69574e-17	-0.724648	0.087	0.373	3.52476e-13
GOLM1	1.73174e-17	-0.73114	0.34	0.645	3.59959e-13
NOP58	1.73845e-17	-0.464326	0.996	0.999	3.61354e-13
ENSGALG00000040416	1.74376e-17	0.809661	0.207	0.055	3.62458e-13
LRRC20	1.74442e-17	-0.649417	0.556	0.811	3.62595e-13
ENSGALG00000054380	1.75614e-17	0.304062	0.1	0.011	3.65031e-13
PRUNE2	1.79736e-17	0.800163	0.855	0.783	3.73599e-13
COPB2	1.84839e-17	-0.499747	0.983	0.994	3.84207e-13
C1orf21	1.91399e-17	0.649509	0.929	0.913	3.97841e-13
LEPROT	1.93721e-17	-0.589577	0.763	0.919	4.02668e-13
NEK4	2.01419e-17	0.61787	0.954	0.926	4.1867e-13
ENSGALG00000044521	2.08644e-17	0.78338	0.398	0.193	4.33688e-13
DBX2	2.11533e-17	-0.53224	0.705	0.938	4.39692e-13
TBC1D14	2.12466e-17	-0.630791	0.813	0.947	4.41631e-13
GLT1D1	2.21503e-17	-0.607964	0.477	0.771	4.60416e-13
ENSGALG00000005753	2.31222e-17	-0.407162	0.979	0.995	4.80618e-13
MAP1B	2.34061e-17	0.862529	0.784	0.599	4.8652e-13
ANXA5	2.46955e-17	1.02162	0.822	0.722	5.13321e-13
SNX7	2.52244e-17	-0.590376	0.037	0.299	5.24313e-13
ABTB1	2.55637e-17	0.707981	0.884	0.8	5.31366e-13
UBE2N	2.58162e-17	-0.387999	0.996	0.999	5.36616e-13
HTR7	2.65955e-17	-0.675621	0	0.24	5.52815e-13
ENSGALG00000035453	2.74357e-17	-0.534362	0.523	0.817	5.70279e-13
TCF12	2.79863e-17	-0.521952	0.967	0.994	5.81723e-13
ENSGALG00000028009	2.84334e-17	-0.642297	0.249	0.572	5.91017e-13
MRPS33	2.93578e-17	-0.375691	0.996	0.999	6.10232e-13
CNTN4	2.94504e-17	-0.785819	0.369	0.657	6.12155e-13
MTURN	2.99254e-17	0.645416	0.859	0.813	6.22029e-13
NKTR	3.04498e-17	-0.632597	0.776	0.931	6.3293e-13
ENSGALG00000055092	3.08091e-17	-0.64855	0.668	0.869	6.40399e-13
CPNE3	3.10323e-17	-0.739276	0.423	0.726	6.45038e-13
ENSGALG00000020788	3.1385e-17	-0.646581	0.066	0.347	6.52368e-13
UBA2	3.3395e-17	-0.557122	0.963	0.991	6.94148e-13
GCDH	3.35167e-17	-0.543777	0.776	0.92	6.96677e-13
FANCD2	3.60561e-17	0.718016	0.763	0.581	7.49463e-13
RPS6	3.64343e-17	-0.328991	1	1	7.57324e-13
LYRM4	3.69773e-17	-0.586651	0.672	0.889	7.6861e-13
MYO3A	3.70317e-17	-0.642818	0.054	0.325	7.6974e-13
PAM	3.99781e-17	0.800515	0.851	0.744	8.30984e-13
SEPTIN10	4.04847e-17	0.629664	0.929	0.901	8.41516e-13
BMPR1B	4.05751e-17	-0.819543	0.207	0.501	8.43393e-13
MYO1D	4.05786e-17	0.743624	0.423	0.21	8.43468e-13
ABCA2	4.09027e-17	-0.750411	0.39	0.676	8.50203e-13
ORC4	4.11609e-17	-0.726617	0.49	0.759	8.5557e-13
ENSGALG00000016251	4.16951e-17	0.863324	0.71	0.533	8.66674e-13
C14orf2	4.72179e-17	0.447312	1	0.999	9.81471e-13
TRA2A	4.95387e-17	0.624153	0.983	0.972	1.02971e-12
ENSGALG00000011872	4.96291e-17	0.3685	0.141	0.026	1.03159e-12
NECTIN4	4.98321e-17	-0.673544	0.079	0.364	1.03581e-12
CARS	5.05109e-17	-0.619534	0.822	0.941	1.04992e-12
MYL6	5.05345e-17	-0.604665	0.676	0.906	1.05041e-12
HSF3	5.40672e-17	-0.717337	0.382	0.684	1.12384e-12
XPO7	5.42736e-17	0.618004	0.979	0.987	1.12813e-12
BBIP1	5.44031e-17	-0.527804	0.934	0.98	1.13082e-12
C15orf61	5.58651e-17	-0.65642	0.776	0.908	1.16121e-12
SH3D19	5.59702e-17	-0.558624	0.245	0.562	1.1634e-12
ENSGALG00000049884	5.82502e-17	-0.741767	0.108	0.386	1.21079e-12
RBX1	6.01685e-17	-0.389941	0.996	0.999	1.25066e-12
CDCP1	6.06151e-17	0.786929	0.56	0.345	1.25995e-12
BTBD8	6.18452e-17	-0.623605	0.73	0.893	1.28551e-12
ENSGALG00000047414	6.19215e-17	-0.654238	0.212	0.521	1.2871e-12
RIF1	6.50875e-17	-0.678565	0.838	0.964	1.35291e-12
SOX18	6.54422e-17	0.456206	0.203	0.054	1.36028e-12
NMB	6.70252e-17	0.646732	0.917	0.891	1.39319e-12
CASP7	6.96448e-17	0.879073	0.552	0.339	1.44764e-12
ENSGALG00000043584	7.05709e-17	-0.694042	0.079	0.353	1.46689e-12
ATP6V0B	7.1177e-17	-0.551647	0.867	0.966	1.47948e-12
ENSGALG00000053249	7.32059e-17	0.664884	0.913	0.875	1.52166e-12
REEP1	7.49076e-17	-0.613433	0.212	0.524	1.55703e-12
TRNT1	7.50477e-17	-0.51031	0.938	0.981	1.55994e-12
ENSGALG00000017558	7.5198e-17	0.584331	0.959	0.954	1.56307e-12
ENSGALG00000005964	7.54508e-17	0.285489	0.104	0.013	1.56832e-12
NKD1	7.59978e-17	-0.703692	0.776	0.918	1.57969e-12
ENSGALG00000013155	7.84864e-17	-0.668056	0.149	0.448	1.63142e-12
ENSGALG00000048310	7.85293e-17	-0.63771	0.079	0.363	1.63231e-12
ARMC2	8.00291e-17	-0.671591	0.137	0.429	1.66348e-12
CCNJL	8.0507e-17	-0.648534	0.104	0.386	1.67342e-12
NUP50	8.24153e-17	-0.556998	0.668	0.918	1.71308e-12
ENSGALG00000050059	9.08414e-17	0.392474	0.149	0.03	1.88823e-12
SAMM50	9.58017e-17	-0.519843	0.963	0.987	1.99133e-12
KANK1	9.59023e-17	-0.658412	0.959	0.983	1.99342e-12
GDI1	1.06044e-16	0.483922	0.967	0.972	2.20424e-12
ENSGALG00000053011	1.07671e-16	0.600907	0.203	0.055	2.23804e-12
CRYZ	1.07892e-16	-0.663085	0.133	0.42	2.24264e-12
COQ7	1.09476e-16	-0.635046	0.726	0.877	2.27557e-12
NRG1	1.11209e-16	0.411924	0.174	0.04	2.31159e-12
[truncated: 3,907 more rows]

## Sheet: E12 vs E16
Table S4. List of DEGs between samples (E12 vs. hatch, E12 vs. E16, and E16 vs. hatch).
gene	p_val	avg_log2FC	pct.1	pct.2	p_val_adj
RPS29	0	1.25517	1	1	0
ENSGALG00000047532	0	1.24615	1	1	0
SOD1	1.52832e-294	1.13401	1	1	3.17678e-290
ENSGALG00000047133	4.85693e-293	3.78174	0.947	0.525	1.00956e-288
ENSGALG00000051291	3.1798e-291	3.57101	0.976	0.719	6.60953e-287
ARL8BL	3.03743e-287	1.4786	0.999	0.995	6.31361e-283
RPLP0	1.61224e-271	1.10265	1	1	3.3512e-267
ENSGALG00000048360	6.85301e-270	3.34605	0.963	0.61	1.42447e-265
IRAK2	5.99673e-262	-2.41205	0.368	0.908	1.24648e-257
ENSGALG00000047906	8.4456e-262	3.14712	0.975	0.674	1.7555e-257
OST4	1.55926e-260	1.72758	0.975	0.817	3.24107e-256
GPAT3	4.07017e-259	-1.77846	0.783	0.985	8.46026e-255
ATP5I	1.07996e-258	0.954788	1	1	2.2448e-254
ENSGALG00000029985	9.6094e-257	3.23802	0.936	0.554	1.99741e-252
ENSGALG00000048167	4.67564e-256	3.97262	0.943	0.612	9.71879e-252
RPL38	2.33617e-251	1.01801	1	1	4.85596e-247
ENSGALG00000049187	2.06529e-248	2.51928	0.964	0.8	4.29291e-244
HABP4	7.12824e-246	-1.86252	0.72	0.981	1.48168e-241
PLAC8	3.46803e-244	-2.06849	0.886	0.989	7.20865e-240
ENSGALG00000048842	2.76853e-242	2.98443	0.893	0.423	5.75467e-238
RPS12	3.17327e-240	0.991682	1	1	6.59596e-236
MSX1	6.62967e-239	-3.71527	0.246	0.826	1.37804e-234
HDAC2	1.10335e-235	-1.19006	0.99	0.999	2.29342e-231
BNIP3	3.52964e-234	-1.96805	0.34	0.879	7.3367e-230
AP1S3	7.45917e-232	-1.76826	0.766	0.977	1.55046e-227
RPL29	3.35706e-229	0.991998	1	1	6.97798e-225
ENSGALG00000046718	3.55156e-228	2.6835	0.776	0.225	7.38227e-224
ENSGALG00000049452	4.26613e-228	-2.05529	0.185	0.808	8.86758e-224
ENSGALG00000043096	3.3401e-227	2.46952	0.732	0.16	6.94273e-223
ENSGALG00000047877	5.23304e-227	3.29204	0.85	0.374	1.08774e-222
DAPL1	5.28424e-226	1.7326	0.982	0.9	1.09838e-221
OTUB1	1.68279e-224	1.04758	0.999	0.999	3.49784e-220
ENSGALG00000043329	6.78591e-224	1.09701	1	1	1.41052e-219
SOX3	9.3625e-224	-2.04757	0.301	0.861	1.94609e-219
ENSGALG00000051266	1.60164e-222	1.11759	0.997	0.997	3.32916e-218
SLC34A2	3.68945e-222	-2.40927	0.731	0.958	7.6689e-218
RPL36AL	1.28562e-221	0.948863	1	1	2.67229e-217
ENSGALG00000046703	1.31325e-221	3.44118	0.877	0.446	2.72973e-217
ENSGALG00000047900	1.84326e-221	3.40724	0.876	0.454	3.8314e-217
ENSGALG00000033036	1.26532e-220	2.78188	0.807	0.288	2.63009e-216
RPL36	3.08799e-220	0.933201	1	1	6.4187e-216
C14orf2	4.01954e-220	0.951739	0.998	0.999	8.35503e-216
MRPS36	3.54237e-219	-1.49521	0.904	0.993	7.36318e-215
ENSGALG00000031645	1.74218e-218	3.54242	0.79	0.26	3.62129e-214
ENSGALG00000053991	4.67175e-217	1.29182	0.999	0.998	9.7107e-213
CA3B	1.81879e-214	1.64856	0.976	0.817	3.78054e-210
ZNF521	1.35483e-212	-1.74128	0.445	0.92	2.81615e-208
NTRK3	5.77619e-211	-1.79093	0.377	0.884	1.20064e-206
L3MBTL3	8.07723e-211	-1.64945	0.403	0.906	1.67893e-206
ENSGALG00000003605	1.92742e-210	-1.42946	0.878	0.992	4.00633e-206
CDCA7L	3.69111e-210	-1.45003	0.916	0.996	7.67234e-206
LRRC42	3.75576e-207	-1.75607	0.512	0.925	7.80673e-203
MARCKSL1	1.53566e-206	-2.07042	0.827	0.977	3.19202e-202
MAPRE1	2.21023e-203	-0.850124	0.997	1	4.59418e-199
PDIA4	1.23186e-201	-1.35293	0.878	0.991	2.56055e-197
GSTO2	2.9299e-201	-2.18692	0.152	0.718	6.09009e-197
SNRPGP15	6.64964e-201	0.806649	1	1	1.38219e-196
ENSGALG00000048111	9.99085e-201	2.75657	0.746	0.231	2.0767e-196
PLOD1	1.19953e-198	1.76378	0.915	0.541	2.49333e-194
RPL4	1.22001e-198	0.700902	1	1	2.53591e-194
C2H8ORF22	7.38603e-198	-2.00156	0.645	0.933	1.53526e-193
MT4	3.86376e-197	2.05544	0.988	0.976	8.03121e-193
NKX2-4	9.35598e-197	1.85526	0.895	0.465	1.94473e-192
C5orf51	6.27446e-196	-1.58981	0.178	0.765	1.30421e-191
SYT11	6.46204e-195	-1.95057	0.459	0.89	1.3432e-190
ELMOD2	8.58952e-194	1.52581	0.953	0.792	1.78542e-189
ENSGALG00000040468	4.24251e-193	2.36018	0.684	0.162	8.81849e-189
CLDN1	2.11451e-192	-1.9514	0.954	0.989	4.39522e-188
NIPAL1	2.7522e-191	-1.79657	0.056	0.623	5.72072e-187
CSRP2	4.47745e-191	1.75494	0.956	0.806	9.30684e-187
GFRA1	3.07852e-189	-1.85414	0.554	0.913	6.39901e-185
TSPAN13	1.1487e-188	-1.53661	0.784	0.965	2.3877e-184
ENO1	1.60104e-188	0.722071	1	1	3.32793e-184
SPHKAP	2.3367e-188	-1.61532	0.312	0.848	4.85707e-184
ENSGALG00000050245	8.97063e-188	2.84095	0.682	0.179	1.86464e-183
SERPINI1	7.86162e-187	-1.58433	0.292	0.815	1.63412e-182
TIMM13	9.3163e-187	1.02467	1	0.999	1.93649e-182
SMC1B	1.67579e-185	1.26744	0.995	0.946	3.48329e-181
FDFT1	3.76457e-185	1.68637	0.981	0.908	7.82503e-181
HES4	4.64965e-185	-1.67865	0.888	0.987	9.66476e-181
GSN	1.14437e-184	-1.65696	0.385	0.845	2.37868e-180
DUSP19	1.72545e-183	-1.60419	0.332	0.832	3.58651e-179
FABP7	2.26264e-183	-1.88469	0.5	0.914	4.70312e-179
BRI3	1.13352e-182	-0.889644	0.994	1	2.35613e-178
TPM2	1.15184e-182	-1.14117	0.666	0.947	2.39421e-178
COTL1	2.12571e-182	-1.68895	0.542	0.907	4.4185e-178
FAM21C	4.6803e-182	-1.77123	0.165	0.713	9.72847e-178
HSPE1	5.75913e-182	-0.942805	0.997	1	1.19709e-177
SPON1	9.87839e-182	-2.07639	0.399	0.825	2.05332e-177
ENSGALG00000026754	7.91436e-181	-1.89258	0.345	0.831	1.64508e-176
CSNK2A2	7.94188e-181	-1.1419	0.942	0.995	1.6508e-176
ENSGALG00000009044	1.89978e-180	-1.41101	0.811	0.973	3.94888e-176
PDLIM1	4.3995e-180	-1.75748	0.13	0.674	9.1448e-176
DNMT3B	1.32312e-179	-1.74759	0.409	0.86	2.75023e-175
SLC2A14	3.48748e-179	-2.22139	0.423	0.854	7.24907e-175
ZAR1L	5.31526e-179	-2.51369	0.251	0.75	1.10483e-174
NPY	2.16912e-178	1.8683	0.864	0.479	4.50874e-174
PARP1	1.88438e-177	-0.876727	0.992	0.999	3.91688e-173
COL9A1	1.0513e-176	1.98365	0.733	0.254	2.18523e-172
NEGR1	6.75281e-176	-1.75517	0.05	0.575	1.40364e-171
RPL14	1.06157e-174	0.62391	1	1	2.20657e-170
PITX2	8.62292e-174	-2.44829	0.073	0.609	1.79236e-169
ENSGALG00000037070	9.36682e-174	2.60405	0.69	0.215	1.94699e-169
GAP43	1.14495e-173	1.9235	0.782	0.31	2.37989e-169
SLC16A9	3.48102e-173	-1.69582	0.16	0.699	7.23566e-169
KTN1	1.17241e-170	-1.10348	0.946	0.996	2.43698e-166
TLN2	2.0178e-170	-1.17284	0.872	0.987	4.1942e-166
ENSGALG00000031069	5.23017e-169	1.00029	0.997	0.996	1.08714e-164
PCYT1B	5.3814e-169	1.44406	0.946	0.773	1.11858e-164
LAMA1	5.4915e-168	-1.76213	0.169	0.692	1.14146e-163
ENSGALG00000052869	1.35963e-167	2.32505	0.65	0.171	2.82614e-163
GSTA2	1.40606e-167	-1.89606	0.223	0.724	2.92263e-163
JAK1	1.55335e-167	-1.43637	0.496	0.891	3.22879e-163
HINT2	7.42409e-167	-1.09254	0.981	0.997	1.54317e-162
ADGRG2	1.2304e-166	1.53715	0.936	0.714	2.55751e-162
FRA10AC1	2.03312e-166	-1.15666	0.787	0.976	4.22604e-162
SPCS3	7.15687e-166	-1.81403	0.541	0.887	1.48763e-161
ENSGALG00000047256	1.11078e-165	-1.68523	0.073	0.591	2.30888e-161
CST3	1.96648e-165	0.994529	0.993	0.997	4.08753e-161
ENSGALG00000012766	2.2632e-165	1.19637	0.996	0.95	4.70428e-161
CHCHD10	4.2202e-165	0.965682	0.997	0.991	8.77211e-161
ENSGALG00000010722	4.33359e-165	1.61619	0.893	0.593	9.00781e-161
RDX	5.08396e-164	1.0776	0.998	0.991	1.05675e-159
ATP6	7.57732e-164	-1.10771	1	1	1.57502e-159
CTNNA2	1.08275e-163	-1.64655	0.216	0.732	2.25059e-159
SEH1L	1.32388e-163	-1.05008	0.95	0.994	2.75182e-159
ENSGALG00000054916	6.57166e-163	2.1241	0.583	0.112	1.36599e-158
HSPA5	1.64209e-162	1.09168	0.999	0.998	3.41325e-158
TTYH3	5.54683e-162	-1.47207	0.482	0.866	1.15296e-157
RPL6	5.30479e-161	0.710705	1	1	1.10265e-156
NAP1L1	7.5071e-161	-0.770608	0.999	1	1.56043e-156
ID1	1.19534e-160	-2.06923	0.881	0.985	2.48463e-156
CNIH4	1.36525e-160	-1.15474	0.798	0.972	2.83781e-156
CTNNBIP1	1.39273e-160	-1.05995	0.871	0.987	2.89493e-156
VAV3	4.12634e-159	-1.50354	0.097	0.61	8.57701e-155
ENSGALG00000047370	8.23181e-159	2.2072	0.62	0.164	1.71106e-154
PCBD1	2.64059e-158	-1.72017	0.069	0.566	5.48874e-154
RBM38	3.88113e-158	-1.52749	0.323	0.802	8.06732e-154
CLSTN1	1.51309e-157	-1.29169	0.82	0.973	3.14511e-153
OTP	1.80558e-157	1.77128	0.743	0.27	3.75309e-153
CACNA1D	2.18767e-157	-1.50397	0.192	0.701	4.54728e-153
S100A11	6.74675e-157	1.93838	0.887	0.628	1.40238e-152
SOX11	9.12334e-157	-1.98285	0.361	0.809	1.89638e-152
RNASEK	1.8937e-156	1.22602	0.958	0.852	3.93624e-152
ENSGALG00000030564	3.11747e-156	1.95473	0.547	0.093	6.47996e-152
CIR1	3.18938e-156	-1.12685	0.838	0.985	6.62946e-152
BASP1	9.00644e-156	-1.32422	0.541	0.9	1.87208e-151
MIER1	1.64552e-154	-1.33777	0.516	0.892	3.42038e-150
UMAD1	2.85165e-154	-1.10778	0.776	0.972	5.92743e-150
ENSGALG00000051796	1.22093e-153	-1.05004	0.968	0.999	2.53783e-149
UBE2K	1.6019e-153	-1.09971	0.878	0.98	3.32972e-149
MEAF6	4.57558e-153	-0.834567	0.986	0.999	9.5108e-149
COPS9	1.09338e-151	0.96033	0.992	0.984	2.2727e-147
ENSGALG00000048902	1.30362e-151	2.19792	0.644	0.196	2.7097e-147
TTC39A	2.38708e-151	-1.06145	0.988	0.998	4.96178e-147
HYOU1	4.75119e-151	0.858001	0.996	0.999	9.87582e-147
ENSGALG00000012177	1.5492e-150	-1.43359	0.183	0.684	3.22017e-146
GNG10	1.60258e-150	-1.45577	0.846	0.98	3.33113e-146
STK38L	3.28133e-150	-1.55731	0.323	0.776	6.82058e-146
NSD3	4.85898e-150	-0.981645	0.92	0.995	1.00999e-145
FABP5	5.7286e-149	1.5314	0.754	0.306	1.19075e-144
ALCAM	5.88403e-149	-1.54674	0.288	0.748	1.22305e-144
ENSGALG00000048226	9.01818e-148	1.10985	0.991	0.982	1.87452e-143
ENSGALG00000054087	5.49388e-147	2.02371	0.566	0.125	1.14196e-142
ATP2B1	1.62423e-146	-1.16898	0.797	0.972	3.37612e-142
OAZ1	2.43952e-146	1.12652	0.969	0.874	5.07079e-142
CKB	1.18386e-145	1.30402	0.967	0.916	2.46076e-141
CASC4	5.40283e-145	-0.730194	0.994	1	1.12303e-140
CD9	1.07886e-144	1.34012	0.924	0.651	2.24252e-140
R3HDM1	1.55502e-144	-1.17733	0.936	0.987	3.23226e-140
TPMT	1.7276e-144	-1.36481	0.48	0.863	3.59098e-140
ENSGALG00000053367	1.93731e-144	1.79085	0.555	0.119	4.02688e-140
SH3GLB1	2.01885e-144	-0.947393	0.962	0.994	4.19639e-140
ROMO1	2.68191e-144	0.75086	0.999	1	5.57463e-140
ENSGALG00000051273	3.36455e-144	2.58367	0.722	0.295	6.99356e-140
DPYSL4	7.35054e-144	-1.30139	0.318	0.784	1.52788e-139
ENSGALG00000012187	8.24955e-144	-1.24113	0.362	0.81	1.71475e-139
SNRPF	1.0495e-143	0.764581	0.997	0.998	2.18149e-139
EOMES	1.13724e-143	-2.16098	0.099	0.569	2.36388e-139
KCNMA1	3.33416e-143	-1.44294	0.101	0.577	6.93038e-139
ENSGALG00000050911	8.52095e-143	-1.68919	0.075	0.543	1.77116e-138
GPC4	1.21906e-142	-1.66996	0.24	0.705	2.53393e-138
DCXR	2.1637e-142	-1.16807	0.749	0.958	4.49747e-138
TRIM24	2.51419e-142	-1.41243	0.42	0.825	5.226e-138
ENSGALG00000052226	2.58872e-142	1.56113	0.767	0.38	5.3809e-138
MRPL12	6.64256e-142	1.11038	0.957	0.895	1.38072e-137
CCK	1.88195e-141	1.57842	0.769	0.378	3.91182e-137
XPO1	3.41283e-141	0.878611	0.997	0.996	7.09391e-137
5-8S-rRNA	6.86329e-141	1.75642	0.683	0.253	1.4266e-136
FILIP1	1.3509e-140	1.38435	0.913	0.678	2.80798e-136
ENSGALG00000050669	7.98152e-140	0.876445	0.992	0.987	1.65904e-135
CTSZ	3.30046e-139	-1.30587	0.73	0.948	6.86033e-135
HSP90AA1	3.94902e-139	-0.578914	1	1	8.20843e-135
BRD7	6.96775e-139	0.758576	0.999	0.997	1.44832e-134
EPB41L3	2.18048e-138	-1.28708	0.257	0.73	4.53234e-134
TPI1	3.06657e-138	-0.689754	0.997	0.999	6.37418e-134
USP44	7.43106e-138	-1.48012	0.296	0.732	1.54462e-133
DAB1	9.91885e-138	-1.43344	0.142	0.61	2.06173e-133
Pou5f3	1.09819e-137	-1.01197	0.976	0.999	2.2827e-133
MAT2B	1.41453e-137	-0.884846	0.975	0.995	2.94025e-133
YWHAE	8.76542e-137	0.832787	0.997	0.992	1.82198e-132
DMRT1	1.55112e-135	0.803025	0.999	1	3.22415e-131
ENSGALG00000015224	2.47946e-135	-2.0525	0.119	0.575	5.15381e-131
SYNE2	1.69713e-134	-1.20789	0.705	0.964	3.52765e-130
ELOVL5	1.71597e-134	-0.978632	0.96	0.989	3.56681e-130
BIN1	3.7141e-134	-1.23051	0.5	0.862	7.72013e-130
LRRC59	7.1143e-134	-1.32945	0.487	0.856	1.47878e-129
COMMD9	1.80583e-133	-1.20603	0.672	0.91	3.75361e-129
ENSGALG00000028135	4.89588e-133	0.821977	0.999	0.998	1.01766e-128
AK2	7.5332e-133	-1.31939	0.692	0.924	1.56585e-128
EHD3	1.11611e-132	0.893132	0.997	0.995	2.31995e-128
ENSGALG00000002971	1.2235e-132	-1.546	0.246	0.678	2.54318e-128
PDGFA	1.25905e-132	-1.54552	0.572	0.885	2.61707e-128
FAM171B	1.7853e-132	-1.18037	0.182	0.639	3.71092e-128
CETN1	1.96592e-132	0.848027	0.997	0.991	4.08636e-128
WNK2	3.93117e-132	-1.33434	0.13	0.59	8.17134e-128
TPT1	9.55658e-132	-0.503591	0.999	1	1.98643e-127
GOLT1B	1.8994e-131	-1.00138	0.897	0.981	3.94809e-127
FMN1	2.53892e-131	-1.27558	0.169	0.628	5.2774e-127
H2AFZ	3.91176e-131	1.0658	0.996	0.995	8.13098e-127
SSR1	4.94552e-131	0.693263	1	0.999	1.02798e-126
HOOK3	7.05716e-131	-0.869508	0.952	0.993	1.4669e-126
SYAP1	8.14764e-131	-0.905928	0.942	0.991	1.69357e-126
TOMM7	9.31402e-131	0.64574	1	1	1.93601e-126
ATOX1	1.2718e-130	-0.98277	0.922	0.993	2.64357e-126
MTA3	4.95446e-130	-1.22177	0.395	0.806	1.02983e-125
EMB	1.67083e-129	1.02304	0.994	0.98	3.47298e-125
TXNDC17	7.23048e-128	0.678734	0.997	0.998	1.50293e-123
ACADSB	1.45926e-127	-1.39505	0.226	0.666	3.03321e-123
RPLP1	2.20787e-127	0.574774	1	1	4.58928e-123
RPL35	3.17893e-127	0.654166	1	1	6.60772e-123
ENSGALG00000049348	4.09384e-127	1.09231	0.969	0.919	8.50946e-123
TFDP2	1.26024e-126	-0.78672	0.994	0.999	2.61954e-122
SEC61G	1.34985e-126	0.666862	0.996	0.997	2.80579e-122
ENSGALG00000050517	2.70774e-126	1.51435	0.494	0.094	5.62832e-122
NDUFB1	7.42083e-126	0.560722	0.999	1	1.54249e-121
ARHGAP12	2.96329e-125	-1.11745	0.608	0.895	6.15949e-121
GOLIM4	3.83918e-125	-1.17268	0.631	0.922	7.98011e-121
SLK	4.73521e-125	-1.12763	0.666	0.931	9.84262e-121
UGT8	9.79092e-125	1.11536	0.963	0.866	2.03514e-120
ANXA11	2.97977e-124	0.767613	0.997	0.997	6.19374e-120
IGFBP7	3.19167e-124	0.896419	0.991	0.974	6.63421e-120
ZC3H15	3.50363e-124	0.792682	0.998	1	7.28264e-120
RIDA	4.52088e-124	0.98227	0.984	0.941	9.39709e-120
TRIM71	7.126e-124	-1.1924	0.971	0.995	1.48121e-119
EFEMP1	7.79456e-124	1.39849	0.758	0.384	1.62018e-119
WRB	9.43014e-124	-0.880627	0.97	0.996	1.96015e-119
ENSGALG00000006241	9.48369e-124	1.50862	0.984	0.895	1.97128e-119
BLB1	1.0714e-123	1.45146	0.745	0.353	2.22702e-119
ENSGALG00000052350	1.23821e-123	1.26317	0.455	0.069	2.57374e-119
ZBTB8OS	2.57437e-123	-1.17482	0.489	0.837	5.35108e-119
BEND5	4.02751e-123	-1.18247	0.409	0.802	8.37159e-119
ATP1B3	1.0577e-122	-1.0979	0.806	0.962	2.19854e-118
RSPO3	1.29383e-122	-1.17757	0.076	0.506	2.68936e-118
NMS	2.12126e-122	1.46257	0.551	0.149	4.40924e-118
ENSGALG00000039958	4.76538e-122	-0.84837	0.951	0.995	9.90532e-118
STK31	5.13035e-122	0.899354	0.997	0.994	1.0664e-117
OTUD6A	1.02008e-121	1.03493	0.975	0.933	2.12034e-117
FGF13	1.04011e-121	-1.21792	0.152	0.608	2.16198e-117
ZEB2	1.09639e-121	-1.22006	0.308	0.76	2.27896e-117
SSBP2	1.62667e-121	-1.17534	0.57	0.891	3.38119e-117
NFIC	1.89722e-121	1.28177	0.495	0.102	3.94357e-117
ENSGALG00000041996	3.43008e-121	-1.30175	0.08	0.497	7.12977e-117
ENSGALG00000051059	8.21592e-121	1.36159	0.483	0.095	1.70776e-116
ERLIN2	1.08771e-120	-0.766713	0.975	0.998	2.26092e-116
MT-CO1	1.47351e-120	0.745731	1	1	3.06284e-116
GLDC	2.7818e-120	-1.23107	0.158	0.599	5.78224e-116
USH1C	3.99283e-120	-1.36627	0.019	0.409	8.2995e-116
GTF2A1	6.80923e-120	-1.12863	0.776	0.955	1.41537e-115
IQGAP2	1.07153e-119	-1.05973	0.726	0.953	2.22728e-115
NR0B1	2.51027e-119	1.40055	0.734	0.373	5.21785e-115
UBE2E2	3.67872e-119	-1.1282	0.248	0.686	7.64659e-115
ENSGALG00000053765	1.04024e-118	0.899665	0.997	0.997	2.16224e-114
PTF1A	1.54126e-118	2.9135	0.395	0.039	3.20367e-114
LRP1B	1.13304e-117	-1.31425	0.349	0.759	2.35514e-113
OSBPL8	2.94805e-117	-0.873809	0.949	0.995	6.12782e-113
FEZ1	4.22647e-117	-1.20216	0.271	0.698	8.78515e-113
ENSGALG00000049315	9.10756e-117	-1.47454	0.073	0.475	1.8931e-112
KIF21A	1.60164e-116	-1.23971	0.285	0.706	3.32917e-112
TRPM7	1.92401e-116	-1.21816	0.443	0.815	3.99925e-112
WDR45B	1.24983e-115	1.00383	0.96	0.898	2.59789e-111
PROK2	1.81044e-115	1.4455	0.736	0.344	3.76317e-111
TAX1BP3	1.89675e-115	-1.10726	0.664	0.914	3.94258e-111
RFXAP	2.34954e-115	-0.725117	0.985	0.998	4.88376e-111
SDHC	2.68515e-115	1.03327	0.937	0.85	5.58135e-111
ATP6AP1	4.00417e-115	0.898903	0.986	0.947	8.32307e-111
GPX1	4.68254e-115	0.8031	0.99	0.995	9.73313e-111
PSMA4	2.13909e-114	-0.803757	0.986	0.998	4.44631e-110
CDC42SE2	2.66999e-114	-1.16703	0.251	0.676	5.54984e-110
IGFBP2	3.90685e-114	1.27493	0.821	0.506	8.12077e-110
HMGB1	4.32757e-114	1.04286	0.994	0.995	8.99529e-110
TUBB4B	6.10776e-114	1.33448	0.997	0.985	1.26956e-109
FBXO4	7.82596e-114	-0.982689	0.072	0.476	1.6267e-109
CSE1L	8.12697e-114	0.834214	0.992	0.987	1.68927e-109
BBX	8.50702e-114	-0.975287	0.716	0.937	1.76827e-109
RPL37A	1.29744e-113	0.57538	1	1	2.69685e-109
ENSGALG00000038820	3.09343e-113	-0.896176	0.9	0.985	6.42999e-109
HSPA2	3.39648e-113	-0.843269	0.995	0.997	7.05992e-109
UBA52	7.21202e-113	0.49225	1	1	1.49909e-108
TPD52	8.27255e-113	-0.812986	0.919	0.987	1.71953e-108
SLC13A5	9.04137e-113	1.23428	0.782	0.462	1.87934e-108
ENSGALG00000048144	1.05251e-112	-1.21141	0.318	0.72	2.18775e-108
DTNBP1	1.21376e-112	-1.11303	0.415	0.801	2.52293e-108
DAZL	1.22204e-112	-0.482284	1	1	2.54013e-108
RCOR3	2.03944e-112	-1.17897	0.327	0.734	4.23919e-108
SNRPC	2.13321e-112	0.878466	0.986	0.966	4.43409e-108
POLR1D	5.15143e-112	0.736521	0.996	0.99	1.07078e-107
POGLUT1	5.573e-112	-1.09446	0.334	0.75	1.1584e-107
FKBP3	6.18161e-112	-0.790734	0.992	0.999	1.28491e-107
LRMP	7.90963e-112	1.13543	0.522	0.125	1.6441e-107
ODC1	8.08085e-112	-0.964673	0.799	0.963	1.67969e-107
REXO1	8.85584e-112	-0.686659	0.981	0.999	1.84078e-107
CFC1	1.43629e-111	-1.32558	0.069	0.472	2.98547e-107
AGPAT3	1.74634e-111	-1.04907	0.243	0.659	3.62994e-107
RIMS2	2.04949e-111	1.2116	0.732	0.382	4.26007e-107
ENSGALG00000015468	7.45583e-111	0.89942	0.99	0.967	1.54977e-106
RMDN1	9.16052e-111	-1.13256	0.548	0.852	1.9041e-106
CECR2	1.60836e-110	-1.19563	0.191	0.6	3.34313e-106
OMA1	2.4751e-110	-1.17501	0.102	0.508	5.14474e-106
DLL4	3.59941e-110	-1.22845	0.069	0.463	7.48174e-106
TMED10	3.7933e-110	-0.657641	0.992	1	7.88476e-106
ECPAS	7.74539e-110	-1.11389	0.575	0.876	1.60996e-105
ENSGALG00000050382	1.21236e-109	-1.43903	0.047	0.425	2.52002e-105
CACYBP	1.34854e-109	-0.622414	0.99	0.999	2.80307e-105
ENSGALG00000013809	1.65992e-109	-0.787594	0.953	0.991	3.45031e-105
CASK	1.66728e-109	-1.03339	0.505	0.846	3.4656e-105
C4	1.86934e-109	1.32821	0.702	0.331	3.88561e-105
C8orf88	4.15243e-109	0.952143	0.982	0.937	8.63125e-105
HSPB11	4.87059e-109	-1.06436	0.588	0.881	1.0124e-104
AARSD1	5.48698e-109	1.17673	0.848	0.59	1.14052e-104
ENSGALG00000047620	8.71376e-109	1.1907	0.929	0.757	1.81124e-104
TEX12	1.01362e-108	1.12891	0.904	0.75	2.10691e-104
NDUFA1	1.73615e-108	0.638196	0.999	1	3.60877e-104
GYG1	2.13106e-108	-1.00806	0.634	0.914	4.42962e-104
DENR	2.34506e-108	0.570284	0.999	0.999	4.87443e-104
ESRP2	2.81544e-108	-1.56169	0.03	0.393	5.85217e-104
GTPBP10	3.5101e-108	-1.07571	0.6	0.887	7.2961e-104
HES5	3.67189e-108	-3.64611	0.009	0.36	7.63239e-104
PFN2	7.27671e-108	0.895711	0.981	0.966	1.51254e-103
SBSPON	1.3702e-107	1.32174	0.784	0.516	2.84811e-103
EDEM1	1.43593e-107	-0.984466	0.737	0.943	2.98472e-103
ICOSLG	3.63504e-107	-1.11055	0.229	0.639	7.5558e-103
NOLC1	4.15385e-107	-0.977647	0.87	0.964	8.63419e-103
MRPL44	5.03722e-107	-0.633314	0.99	0.997	1.04704e-102
VCP	6.09671e-107	0.711425	0.996	0.993	1.26726e-102
CARMIL1	9.47173e-107	-1.12695	0.102	0.497	1.96879e-102
IBA57	1.40867e-106	-0.953682	0.685	0.914	2.92806e-102
CHCHD2P9	2.08956e-106	0.970243	0.924	0.874	4.34337e-102
ALKBH5	3.09208e-106	-0.782698	0.952	0.994	6.42719e-102
COX5B	4.27708e-106	0.65618	0.992	0.999	8.89034e-102
ENSGALG00000047410	4.37258e-106	1.18755	0.967	0.908	9.08884e-102
APPBP2	5.08267e-106	-0.929943	0.699	0.931	1.05648e-101
TNFSF10	6.48508e-106	-1.31085	0.318	0.708	1.34799e-101
MICU1	7.35322e-106	-0.989798	0.465	0.823	1.52844e-101
EFNB1	1.06303e-105	-1.27003	0.367	0.738	2.20961e-101
SPRY2	1.21938e-104	-1.0203	0.56	0.889	2.53461e-100
SEC11C	1.37557e-104	0.826459	0.976	0.951	2.85925e-100
UQCRB	1.712e-104	-0.565692	0.994	0.997	3.55856e-100
COL1A2	2.18475e-104	1.1017	0.529	0.158	4.54121e-100
PLOD2	3.58426e-104	-1.10644	0.079	0.463	7.45024e-100
PRKAR1A	4.02191e-104	-0.647796	0.995	0.999	8.35993e-100
NEXN	5.57564e-104	1.38094	0.783	0.468	1.15895e-99
CYBA	6.57157e-104	-0.858308	0.843	0.972	1.36597e-99
OSGEPL1	8.18701e-104	-1.06093	0.333	0.727	1.70175e-99
PPP4R2	1.16342e-103	-0.815303	0.948	0.993	2.41828e-99
ENSGALG00000052443	1.25398e-103	2.36519	0.591	0.236	2.60653e-99
SHTN1	1.36116e-103	-0.938811	0.821	0.979	2.82931e-99
ENSGALG00000051365	1.36457e-103	-1.08411	0.179	0.583	2.8364e-99
CTXN2	1.57925e-103	-1.07286	0.025	0.373	3.28263e-99
MAP3K7	2.43852e-103	-1.09295	0.404	0.771	5.0687e-99
ENSGALG00000053851	2.58986e-103	-1.24942	0.039	0.399	5.38327e-99
OSTC	2.90248e-103	-0.638195	0.981	0.997	6.03309e-99
STMN2	3.19441e-103	1.31992	0.291	0.006	6.6399e-99
ENSGALG00000035027	3.54571e-103	1.40003	0.686	0.332	7.37011e-99
LURAP1L	6.31412e-103	-0.944567	0.823	0.978	1.31245e-98
RPS4Y1	6.68221e-103	0.517578	1	1	1.38896e-98
UBL5	6.70785e-103	0.589069	0.997	0.999	1.39429e-98
KIF3A	7.35604e-103	-0.858567	0.788	0.956	1.52903e-98
CRLS1	1.76013e-102	-0.707176	0.966	0.995	3.6586e-98
SERINC5	2.29589e-102	-1.03952	0.472	0.819	4.77223e-98
CXCR4	2.57905e-102	-1.55168	0.264	0.647	5.36082e-98
TMBIM6	2.61767e-102	0.692228	0.994	0.99	5.44108e-98
SMPDL3A	6.20354e-102	-1.05767	0.505	0.853	1.28947e-97
CG-16	6.36239e-102	1.15484	0.975	0.972	1.32249e-97
SUPT3H	7.28662e-102	-1.00736	0.382	0.761	1.5146e-97
UCHL5	8.30697e-102	-0.631794	0.986	0.998	1.72669e-97
ENSGALG00000049858	9.97013e-102	1.10663	0.37	0.047	2.07239e-97
CYP26A1	3.38212e-101	-1.17828	0.067	0.438	7.03008e-97
LIN28B	4.40582e-101	-0.863977	0.85	0.978	9.15793e-97
MARCHF3	5.19372e-101	1.04058	0.862	0.645	1.07957e-96
ENSGALG00000047385	9.35869e-101	2.14577	0.617	0.291	1.9453e-96
DOK5	9.6773e-101	-1.19825	0.124	0.51	2.01152e-96
FABP3	1.45582e-100	-1.3376	0.592	0.869	3.02607e-96
ADCYAP1R1	1.71825e-100	-1.11289	0.534	0.831	3.57156e-96
RPS28	5.44513e-100	0.499444	1	1	1.13182e-95
ZCRB1	9.90439e-100	-0.542343	0.997	1	2.05873e-95
ESF1	2.50648e-99	0.778767	0.995	0.987	5.20997e-95
FAM126A	1.25192e-98	-0.820175	0.893	0.978	2.60224e-94
TMOD2	1.35217e-98	-1.08433	0.376	0.736	2.81062e-94
ND4L	2.87737e-98	0.99419	0.986	0.951	5.98091e-94
SH2D6	3.95051e-98	-1.12243	0.08	0.455	8.21153e-94
ERCC6	6.68772e-98	-1.10002	0.349	0.711	1.39011e-93
SREBF2	9.2224e-98	1.12557	0.878	0.719	1.91697e-93
ENSGALG00000012194	1.40085e-97	0.930041	0.962	0.91	2.91182e-93
CEBPZOS	2.25896e-97	1.06717	0.932	0.851	4.69547e-93
YPEL1	2.29695e-97	-0.979211	0.703	0.917	4.77444e-93
TBC1D1	2.98198e-97	-0.912051	0.696	0.929	6.19835e-93
LARP7	3.66661e-97	-1.11622	0.936	0.984	7.62142e-93
NPM3	1.21635e-96	-1.6724	0.776	0.929	2.52831e-92
MPST	2.62201e-96	-0.994972	0.27	0.67	5.4501e-92
MDFIC	2.69124e-96	0.934355	0.961	0.914	5.59401e-92
TMEM158	5.30707e-96	1.33111	0.718	0.42	1.10313e-91
MYF6	6.98501e-96	0.889897	0.971	0.862	1.4519e-91
MT-ND2	1.58705e-95	0.680512	0.999	1	3.29884e-91
JADE2	1.88473e-95	-1.09085	0.087	0.446	3.91759e-91
XBP1	2.39815e-95	0.845211	0.979	0.958	4.98478e-91
SGPL1	4.86092e-95	-0.956398	0.086	0.448	1.01039e-90
HN1	5.25681e-95	0.97426	0.996	0.992	1.09268e-90
TMEM220	1.13964e-94	-0.940406	0.245	0.635	2.36886e-90
VPS26A	6.00581e-94	-0.866666	0.831	0.956	1.24837e-89
LY75	7.09669e-94	-1.04688	0.187	0.58	1.47512e-89
HELLS	7.91474e-94	-0.956239	0.987	0.993	1.64516e-89
PABPC1	7.95359e-94	-0.414158	1	1	1.65323e-89
NREP	9.12612e-94	-0.92802	0.66	0.92	1.89695e-89
SREK1IP1	1.23318e-93	0.828471	0.991	0.978	2.56329e-89
GPR85	2.05497e-93	1.09365	0.685	0.351	4.27145e-89
CRMP1	2.42211e-93	-1.2706	0.56	0.844	5.0346e-89
C11H19orf12	3.61298e-93	-0.703713	0.96	0.992	7.50994e-89
ENSGALG00000052354	3.71665e-93	0.64293	0.995	0.998	7.72542e-89
ANXA7	4.88533e-93	-0.959347	0.105	0.469	1.01547e-88
ENSGALG00000030809	5.22752e-93	-0.974221	0.307	0.702	1.08659e-88
COA7	9.04875e-93	-0.824004	0.819	0.955	1.88087e-88
PLS3	1.1225e-92	-1.02671	0.197	0.577	2.33324e-88
FEZ2	1.58037e-92	-0.988877	0.367	0.739	3.28496e-88
KIAA1324L	1.83948e-92	0.987784	0.434	0.102	3.82355e-88
ENSGALG00000009792	1.92986e-92	-0.908591	0.182	0.568	4.01141e-88
UBE2G1	2.25592e-92	-0.666585	0.977	0.999	4.68916e-88
TMEM65	3.57122e-92	0.740094	0.989	0.976	7.42313e-88
GEMIN5	1.10569e-91	-0.877711	0.827	0.956	2.29829e-87
TPH2	1.65239e-91	1.1312	0.673	0.358	3.43466e-87
ENSGALG00000026578	1.8051e-91	-0.894981	0.102	0.459	3.75207e-87
TRAPPC2L	2.09012e-91	-0.698278	0.975	0.991	4.34453e-87
TFAP2C	3.21002e-91	-0.870408	0.058	0.399	6.67234e-87
ENSGALG00000029631	3.48578e-91	1.16503	0.343	0.047	7.24554e-87
ZBTB38	3.95194e-91	0.839586	0.983	0.973	8.21451e-87
CBLN1	6.13972e-91	0.788937	0.987	0.931	1.2762e-86
ENSGALG00000013943	6.57144e-91	-0.775837	0.878	0.972	1.36594e-86
CHST10	8.06246e-91	-0.978962	0.262	0.645	1.67586e-86
ENSGALG00000048407	8.38928e-91	-0.923493	0.113	0.486	1.7438e-86
CLIC4	1.25972e-90	-0.762984	0.867	0.969	2.61845e-86
UPP1	2.17851e-90	1.28723	0.605	0.285	4.52826e-86
CNTN1	2.98881e-90	1.18803	0.489	0.153	6.21253e-86
C5orf24	3.21688e-90	0.828424	0.97	0.949	6.68662e-86
OTX2	3.36239e-90	-1.07166	0.078	0.428	6.98906e-86
PGRMC1	4.32116e-90	-0.930403	0.579	0.871	8.98197e-86
HTRA1	8.74932e-90	-2.70512	0.064	0.398	1.81863e-85
SFMBT2	9.57868e-90	1.04205	0.583	0.219	1.99103e-85
TMEM59	1.52384e-89	-0.68354	0.955	0.996	3.16745e-85
ENSGALG00000007131	5.28385e-89	0.755009	0.993	0.994	1.0983e-84
AHSA1	6.31366e-89	-0.730535	0.929	0.982	1.31236e-84
ENSGALG00000042611	1.0581e-88	1.18519	0.581	0.254	2.19936e-84
SOX21	1.22879e-88	-1.09467	0.672	0.911	2.55417e-84
ANAPC16	1.53641e-88	-0.696733	0.945	0.99	3.19359e-84
ELOVL7	1.83673e-88	1.12225	0.854	0.682	3.81782e-84
SURF4	2.19979e-88	-0.692651	0.953	0.99	4.57248e-84
EEF2	2.25557e-88	0.534022	1	1	4.68844e-84
CERS6	2.45698e-88	-0.941378	0.124	0.48	5.10707e-84
RCL1	4.3819e-88	-0.878813	0.852	0.954	9.10822e-84
P4HA1	4.76212e-88	-1.03219	0.232	0.614	9.89855e-84
XRCC5	7.16132e-88	-0.80098	0.872	0.962	1.48855e-83
REC114	8.55112e-88	1.00817	0.861	0.673	1.77744e-83
ST3GAL1	1.21359e-87	1.02919	0.808	0.566	2.52257e-83
SCD	1.26414e-87	1.06294	0.34	0.049	2.62764e-83
EML5	2.29092e-87	1.08576	0.728	0.439	4.76191e-83
GJB1	2.8809e-87	1.20464	0.651	0.345	5.98823e-83
PCM1	8.05409e-87	-0.733707	0.962	0.997	1.67412e-82
ENSGALG00000047349	8.17073e-87	1.19056	0.395	0.084	1.69837e-82
ENSGALG00000049649	9.95416e-87	1.14094	0.698	0.415	2.06907e-82
ETV1	1.60989e-86	0.880261	0.332	0.045	3.34633e-82
DOCK2	2.1938e-86	-0.902631	0.478	0.809	4.56004e-82
IER3IP1	2.37536e-86	0.634419	0.997	0.996	4.93742e-82
MDM2	2.40074e-86	-0.88988	0.792	0.937	4.99019e-82
FAM129A	2.48046e-86	1.10384	0.815	0.591	5.15588e-82
ENSGALG00000040131	2.68926e-86	-0.847352	0.108	0.461	5.5899e-82
SCN8A	2.93875e-86	0.904814	0.318	0.038	6.10849e-82
ENSGALG00000020999	4.07023e-86	-0.854984	0.94	0.987	8.46038e-82
EPS8	4.22395e-86	-0.930488	0.289	0.649	8.7799e-82
MGME1	6.76573e-86	-0.950061	0.739	0.93	1.40633e-81
JAM2	7.21925e-86	-0.932713	0.125	0.481	1.50059e-81
RPL21	9.11063e-86	0.374247	1	1	1.89374e-81
SLC44A3	1.35386e-85	-0.936002	0.29	0.664	2.81414e-81
ENSGALG00000052714	1.5374e-85	1.61119	0.468	0.144	3.19565e-81
ITGB5	1.62189e-85	-0.978897	0.253	0.614	3.37126e-81
RARRES1	1.75209e-85	-0.996378	0.172	0.533	3.64189e-81
STK26	2.08482e-85	-0.877286	0.841	0.954	4.33351e-81
CPE	2.30447e-85	-1.00474	0.38	0.742	4.79007e-81
ENSGALG00000053371	2.36805e-85	-0.94714	0.329	0.69	4.92223e-81
ENSGALG00000047233	2.76631e-85	1.0459	0.891	0.762	5.75006e-81
NUDT21	3.32289e-85	0.765001	0.959	0.954	6.90697e-81
SEC22B	3.3232e-85	-0.716557	0.925	0.984	6.90759e-81
ENSGALG00000049699	6.08684e-85	0.912774	0.92	0.827	1.26521e-80
CCND2	6.43323e-85	0.6248	0.998	0.999	1.33721e-80
ATP8A1	7.7386e-85	-1.03526	0.207	0.573	1.60855e-80
ATP2A2	7.85311e-85	0.693465	0.997	0.991	1.63235e-80
ENSGALG00000049136	8.65953e-85	0.709341	0.997	0.994	1.79997e-80
EDF1	1.03149e-84	0.637164	0.992	0.991	2.14406e-80
SEC63	1.10988e-84	-0.831065	0.89	0.978	2.307e-80
CD24	1.49526e-84	-0.867192	0.865	0.968	3.10805e-80
FAM177A1	1.79238e-84	0.866145	0.959	0.915	3.72563e-80
PMS1	1.94405e-84	-0.847479	0.662	0.903	4.0409e-80
DCUN1D4	2.10101e-84	-0.931914	0.66	0.885	4.36716e-80
CACNG5	3.00412e-84	-0.913872	0.121	0.468	6.24436e-80
BRD3	6.79516e-84	-0.957076	0.707	0.902	1.41244e-79
CHODL	8.84133e-84	-1.0181	0.143	0.501	1.83776e-79
TXNRD3	9.69149e-84	-0.831352	0.828	0.96	2.01447e-79
CD164	9.79717e-84	0.612299	0.996	1	2.03644e-79
MT3	1.10795e-83	1.74058	0.613	0.288	2.30298e-79
MAPK4	1.29096e-83	0.62104	0.999	0.999	2.6834e-79
PLA2R1	1.77956e-83	-0.871489	0.068	0.393	3.69899e-79
ENSGALG00000048305	1.92902e-83	0.966387	0.997	0.995	4.00967e-79
ENSGALG00000028466	2.89507e-83	1.12853	0.427	0.109	6.01769e-79
RUNX2	3.09312e-83	-0.947376	0.401	0.752	6.42937e-79
ENSGALG00000033522	3.45624e-83	0.984203	0.472	0.144	7.18414e-79
ZMPSTE24	4.62116e-83	-0.682625	0.93	0.982	9.60554e-79
H3F3C	5.13306e-83	-0.374623	1	1	1.06696e-78
PENK	5.53581e-83	1.12018	0.815	0.585	1.15067e-78
ENSGALG00000052837	5.81769e-83	-0.899024	0.566	0.846	1.20927e-78
ZBTB41	6.10907e-83	-0.947858	0.386	0.724	1.26983e-78
COII	7.16498e-83	0.642594	1	1	1.48931e-78
FSTL4	7.79477e-83	-1.09742	0.347	0.699	1.62022e-78
EIF4A2	1.7519e-82	0.540197	0.996	0.997	3.6415e-78
PHF2	3.36232e-82	-0.892163	0.118	0.457	6.98892e-78
ENSGALG00000038425	3.79719e-82	-0.884077	0.748	0.918	7.89284e-78
ACBD3	4.28918e-82	-0.853234	0.782	0.94	8.91549e-78
RPL23	4.75408e-82	0.494307	1	1	9.88184e-78
WDR36	5.26662e-82	-0.782287	0.885	0.976	1.09472e-77
ROPN1L	6.53983e-82	1.10995	0.583	0.256	1.35937e-77
ESRRG	1.21984e-81	-0.942972	0.171	0.525	2.53555e-77
CXCL12	1.63284e-81	-0.883787	0.025	0.316	3.39401e-77
MRPS25	2.62337e-81	0.533002	0.997	0.997	5.45294e-77
RASGEF1B	2.77213e-81	-1.16117	0.205	0.55	5.76215e-77
MOXD1	3.29554e-81	0.80787	0.978	0.955	6.85011e-77
C26H6orf106	4.29471e-81	-0.906346	0.481	0.8	8.92699e-77
BPNT1	5.92902e-81	-1.06374	0.458	0.756	1.23241e-76
EMILIN2	6.67538e-81	-0.930618	0.279	0.635	1.38755e-76
ND3	8.72792e-81	0.68126	1	1	1.81418e-76
SNAP29	1.10382e-80	0.831463	0.974	0.956	2.2944e-76
ENSGALG00000049729	1.36798e-80	-1.01044	0.047	0.351	2.84349e-76
BLB2	1.52104e-80	0.938562	0.348	0.065	3.16163e-76
PCGF6	1.78954e-80	-0.810038	0.863	0.971	3.71975e-76
TOMM6	1.99276e-80	0.463319	1	1	4.14215e-76
ENSGALG00000013001	2.1472e-80	-0.910419	0.365	0.707	4.46318e-76
MYO9B	2.33743e-80	-0.770413	0.909	0.978	4.85858e-76
ENSGALG00000050282	3.30543e-80	1.2182	0.376	0.086	6.87067e-76
DAP	3.3625e-80	0.7323	0.992	0.984	6.98929e-76
CKMT1B	4.58716e-80	1.01695	0.39	0.091	9.53486e-76
NEDD8	4.95783e-80	0.805567	0.943	0.879	1.03053e-75
CCDC66	5.39039e-80	-0.922317	0.61	0.854	1.12045e-75
F2RL1	5.59466e-80	-0.879109	0.075	0.396	1.16291e-75
MARCH5	6.94827e-80	-0.635006	0.97	0.994	1.44427e-75
GABARAPL2	7.43126e-80	0.70749	0.975	0.962	1.54466e-75
SNU13	8.31253e-80	-0.383021	0.998	1	1.72784e-75
IFT80	1.20043e-79	-0.783495	0.846	0.96	2.49522e-75
ENSGALG00000038522	2.56266e-79	0.997953	0.837	0.653	5.32674e-75
MYH1C	2.62045e-79	0.77114	0.256	0.016	5.44687e-75
PPIL4	2.93954e-79	-0.76415	0.762	0.947	6.11012e-75
PDE5A	3.35359e-79	-0.925391	0.159	0.506	6.97076e-75
ENSGALG00000039161	3.70547e-79	-0.858525	0.354	0.711	7.70219e-75
CUL4B	3.79225e-79	-0.779724	0.872	0.964	7.88256e-75
AP2A2	3.98609e-79	-0.917212	0.598	0.867	8.28549e-75
SHFM1	5.61305e-79	0.521032	0.998	1	1.16673e-74
PTTG1IP	7.03171e-79	0.980612	0.903	0.78	1.46161e-74
PECR	7.67496e-79	-0.893051	0.502	0.796	1.59532e-74
ENSGALG00000026154	7.84378e-79	-0.730292	0.024	0.304	1.63041e-74
TDRP	9.77026e-79	1.00698	0.888	0.765	2.03085e-74
H1-8	1.63368e-78	0.948309	0.681	0.365	3.39577e-74
SQLE	1.92017e-78	1.20529	0.779	0.579	3.99127e-74
FGF12	3.06535e-78	-0.842442	0.064	0.373	6.37163e-74
ENSGALG00000053064	3.52313e-78	1.10748	0.656	0.351	7.32319e-74
FOXN2	5.13259e-78	-0.861105	0.711	0.91	1.06686e-73
NHP2	7.13398e-78	0.622438	0.993	0.991	1.48287e-73
TANK	7.64464e-78	-0.781121	0.156	0.502	1.58902e-73
JAG2	7.93475e-78	0.962419	0.848	0.67	1.64932e-73
LPCAT3	1.00058e-77	0.901544	0.868	0.699	2.07981e-73
SFRP4	1.16763e-77	0.911539	0.525	0.206	2.42703e-73
ENSGALG00000017276	1.31213e-77	-0.815541	0.207	0.565	2.72739e-73
ENSGALG00000053804	1.64882e-77	1.21945	0.265	0.022	3.42724e-73
MOCS1	3.14083e-77	-0.792124	0.085	0.4	6.52853e-73
SEMA5A	4.35958e-77	-0.818963	0.594	0.87	9.06183e-73
ENSGALG00000013365	5.50314e-77	0.60324	0.999	0.997	1.14388e-72
CD99	6.58693e-77	0.767299	0.979	0.976	1.36916e-72
CREBRF	9.83933e-77	-0.83203	0.79	0.947	2.0452e-72
CLN6	1.09577e-76	-1.443	0.232	0.551	2.27766e-72
SFXN1	1.19908e-76	-0.849805	0.233	0.568	2.4924e-72
ENSGALG00000022206	1.8506e-76	0.75914	0.974	0.958	3.84666e-72
ALKAL2	2.33701e-76	0.953015	0.862	0.681	4.85771e-72
RPL35A	3.03059e-76	0.46714	1	1	6.29938e-72
CHD1Z	3.21477e-76	-0.6964	0.948	0.984	6.68222e-72
ENSGALG00000050941	3.26144e-76	0.961543	0.925	0.844	6.77922e-72
COMMD3	4.67604e-76	0.688123	0.989	0.971	9.71962e-72
NPTX2	5.18807e-76	-0.93518	0.085	0.398	1.07839e-71
ELAVL2	5.21146e-76	0.641262	0.987	0.982	1.08325e-71
PHF6	5.74745e-76	-0.86145	0.616	0.866	1.19467e-71
EEF1B2	6.83178e-76	-0.439513	1	1	1.42005e-71
CTHRC1	8.82533e-76	0.857607	0.92	0.806	1.83443e-71
ENSGALG00000050318	9.18201e-76	1.02543	0.23	0.009	1.90857e-71
CHCHD3	1.35185e-75	0.738847	0.975	0.949	2.80996e-71
CSDE1	2.13606e-75	0.439741	0.998	0.999	4.44002e-71
ENSGALG00000041778	2.8689e-75	0.843632	0.95	0.912	5.96331e-71
NEK9	3.09002e-75	-0.751022	0.76	0.945	6.42292e-71
COX6C	3.29752e-75	0.382113	1	1	6.85421e-71
PTS	4.18078e-75	0.920356	0.908	0.812	8.69016e-71
MRPL18	6.60308e-75	-0.570496	0.983	0.997	1.37252e-70
FRZB	7.99441e-75	-0.695439	0.925	0.984	1.66172e-70
SLC16A3	9.9247e-75	-0.895654	0.738	0.91	2.06295e-70
ENSGALG00000008518	1.91287e-74	1.14593	0.516	0.21	3.9761e-70
GNPDA1	2.8515e-74	0.976293	0.776	0.541	5.92713e-70
SLC39A11	3.01882e-74	-0.808958	0.446	0.755	6.27492e-70
ENSGALG00000046486	5.77487e-74	1.10477	0.555	0.26	1.20036e-69
ENSGALG00000048808	6.77578e-74	-0.932013	0.192	0.523	1.40841e-69
ENSGALG00000013239	6.79556e-74	-0.94727	0.247	0.591	1.41253e-69
7SK-ENSGALG00000017926	8.21857e-74	1.48052	0.928	0.856	1.70831e-69
ENSGALG00000002042	8.40607e-74	0.659233	0.993	0.995	1.74729e-69
NDUFB2	9.53208e-74	0.472235	0.999	1	1.98134e-69
TCF7	1.36858e-73	0.955354	0.922	0.84	2.84472e-69
MSL1	1.8972e-73	0.815667	0.983	0.955	3.94352e-69
MYCBP2	2.4119e-73	-0.772579	0.84	0.963	5.01338e-69
C1orf115	5.29062e-73	0.904701	0.414	0.12	1.09971e-68
ENSGALG00000047728	6.33888e-73	1.4391	0.49	0.197	1.3176e-68
KCNJ2	6.70271e-73	-1.05845	0.022	0.284	1.39322e-68
ENSGALG00000007526	1.5099e-72	0.856284	0.348	0.075	3.13847e-68
PGM1	1.69488e-72	-0.792163	0.449	0.757	3.52298e-68
PTPN5	2.70065e-72	-0.662385	0.014	0.268	5.61358e-68
SRI	2.82972e-72	0.83134	0.938	0.917	5.88186e-68
NDUFA4	3.14091e-72	0.396361	1	1	6.52869e-68
ADGRL2	3.45074e-72	-0.901917	0.412	0.734	7.1727e-68
UNC45B	5.17388e-72	0.832187	0.273	0.032	1.07544e-67
FBLIM1	6.35929e-72	-0.853422	0.38	0.698	1.32184e-67
LY6E	7.20636e-72	0.724428	0.986	0.976	1.49791e-67
CTTN	9.29272e-72	-0.829258	0.645	0.878	1.93158e-67
ABHD14B	1.00721e-71	-0.538465	0.991	1	2.09359e-67
HORMAD1	1.07201e-71	0.785301	0.986	0.974	2.22828e-67
RNMT	1.73146e-71	-0.695532	0.872	0.962	3.59902e-67
ENSGALG00000004676	2.33817e-71	-0.834214	0.626	0.854	4.86012e-67
ARID4B	2.76818e-71	-0.849512	0.61	0.871	5.75394e-67
ARHGAP29	2.8026e-71	-0.800796	0.213	0.549	5.82548e-67
ENSGALG00000040886	3.19793e-71	-0.798382	0.041	0.316	6.64721e-67
NCS1	3.48031e-71	-1.02838	0.223	0.554	7.23418e-67
ENSGALG00000014897	3.89162e-71	0.555038	0.998	0.999	8.08913e-67
SPG21	4.84879e-71	-0.622295	0.933	0.988	1.00787e-66
ENSGALG00000023546	5.12057e-71	-0.88178	0.2	0.532	1.06436e-66
ENSGALG00000046740	6.42973e-71	0.596617	0.992	0.999	1.33648e-66
GADD45G	7.72734e-71	-1.0948	0.71	0.901	1.6062e-66
UBE2QL1	1.04799e-70	0.908942	0.823	0.616	2.17835e-66
PNPLA8	1.32124e-70	-0.828995	0.381	0.695	2.74632e-66
TKT	1.54571e-70	-0.771059	0.091	0.398	3.21292e-66
HTR1B	1.56186e-70	-0.805347	0.666	0.894	3.24648e-66
COX14	1.79255e-70	0.783969	0.995	0.991	3.72599e-66
MARC1	1.95966e-70	0.773426	0.961	0.938	4.07336e-66
C14H16orf45	2.33253e-70	-1.03725	0.103	0.409	4.84839e-66
GCC2	3.63817e-70	-0.620484	0.967	0.993	7.56231e-66
GRK3	4.37463e-70	0.870395	0.889	0.788	9.09311e-66
C6orf62	5.38474e-70	0.904709	0.819	0.656	1.11927e-65
ENSGALG00000052769	1.11129e-69	-0.703584	0.094	0.396	2.30994e-65
PIWIL1	1.11378e-69	0.654162	0.986	0.97	2.31511e-65
FBP1	1.38292e-69	-0.678561	0.076	0.372	2.87454e-65
ZRANB1	2.19891e-69	-0.793217	0.39	0.705	4.57065e-65
DAZAP1	2.36006e-69	0.649555	0.997	0.992	4.90561e-65
C1orf35	2.5212e-69	-0.703476	0.791	0.941	5.24057e-65
GULP1	2.81547e-69	-0.780499	0.265	0.604	5.85223e-65
ATP11C	2.83942e-69	-0.786034	0.195	0.518	5.90202e-65
CCNI	3.83469e-69	0.432132	0.999	0.999	7.97078e-65
ENSGALG00000045414	4.22026e-69	0.955866	0.738	0.527	8.77223e-65
TOB2	4.52223e-69	0.720647	0.985	0.972	9.39991e-65
RPL22	5.46007e-69	0.388851	1	1	1.13493e-64
ENSGALG00000054787	5.53802e-69	0.781299	0.97	0.941	1.15113e-64
EIF1AX	5.66365e-69	0.587809	0.995	0.999	1.17725e-64
EIF2AK4	6.87261e-69	-0.701288	0.846	0.965	1.42854e-64
NR2E1	7.72235e-69	-1.07018	0.316	0.638	1.60517e-64
ZMIZ1	8.13308e-69	-0.806702	0.157	0.477	1.69054e-64
TDRD3	1.00932e-68	-0.849806	0.442	0.734	2.09797e-64
HNRNPAB	1.21188e-68	-0.458958	0.999	1	2.51902e-64
NRP1	1.74376e-68	-0.865168	0.121	0.429	3.62458e-64
HSBP1L1	2.63382e-68	0.890718	0.736	0.486	5.47466e-64
STRN	2.68679e-68	-0.798061	0.668	0.879	5.58475e-64
ARG2	3.53923e-68	-0.885445	0.271	0.587	7.35665e-64
SDHA	3.73681e-68	0.776611	0.946	0.898	7.76733e-64
POLR3K	3.82944e-68	1.06814	0.705	0.481	7.95987e-64
POU4F2	4.17476e-68	0.954179	0.421	0.135	8.67766e-64
NKD1	4.19706e-68	-0.84517	0.771	0.918	8.724e-64
KAT6B	4.27266e-68	-0.898472	0.25	0.568	8.88116e-64
SETD7	6.07054e-68	-0.790332	0.574	0.83	1.26182e-63
PLPBP	6.07811e-68	-0.756225	0.619	0.859	1.2634e-63
GTF3A	8.01245e-68	-0.817993	0.644	0.856	1.66547e-63
TMEM163	8.26443e-68	0.853128	0.55	0.246	1.71785e-63
ENSGALG00000052658	1.04063e-67	0.897251	0.695	0.439	2.16306e-63
ENSGALG00000047953	1.11032e-67	-0.590616	0.912	0.985	2.30791e-63
ANP32B	1.54e-67	-0.457089	0.998	0.999	3.20104e-63
MAPRE2	1.54562e-67	-0.72631	0.455	0.763	3.21273e-63
HSD17B4	1.84483e-67	0.881429	0.902	0.825	3.83466e-63
ENSGALG00000048641	2.2059e-67	0.93929	0.873	0.759	4.58518e-63
MDM1	2.23761e-67	-0.549405	0.964	0.994	4.6511e-63
TMEM255B	2.76215e-67	0.879807	0.456	0.168	5.74141e-63
ENSGALG00000046828	2.90587e-67	0.839665	0.764	0.554	6.04013e-63
COX7B	3.38579e-67	0.402156	1	1	7.0377e-63
ELK3	4.06975e-67	0.908978	0.821	0.648	8.45938e-63
PLEKHO1	4.48453e-67	-0.813994	0.44	0.753	9.32155e-63
DHCR7	5.57423e-67	0.902214	0.836	0.713	1.15866e-62
EVL	6.6558e-67	-0.787584	0.146	0.458	1.38347e-62
HTATSF1	7.87872e-67	-0.665653	0.815	0.937	1.63767e-62
RYR2	9.38819e-67	-0.802359	0.136	0.444	1.95143e-62
CPNE3	1.03633e-66	-0.852415	0.41	0.726	2.15411e-62
ERICH1	1.05614e-66	-0.763462	0.439	0.736	2.1953e-62
ENSGALG00000053871	1.12143e-66	1.22208	0.931	0.842	2.33101e-62
CHL1	1.20097e-66	-1.37537	0.064	0.334	2.49633e-62
ENSGALG00000010335	1.33269e-66	-0.715991	0.756	0.914	2.77013e-62
ENSGALG00000038238	1.38408e-66	-0.771415	0.115	0.419	2.87694e-62
PALM2AKAP2	1.48039e-66	-0.729675	0.76	0.934	3.07714e-62
CTSV	2.6887e-66	-0.689751	0.925	0.979	5.58873e-62
ENSGALG00000024295	3.51569e-66	0.643651	0.979	0.984	7.30772e-62
VIPR2	3.59161e-66	0.867066	0.764	0.555	7.46552e-62
MOB2	3.66497e-66	-0.804758	0.403	0.711	7.61801e-62
DUSP4	4.42181e-66	0.817348	0.833	0.646	9.19117e-62
CWC22	5.13792e-66	-0.718035	0.857	0.946	1.06797e-61
FAM133B	7.7846e-66	0.436769	0.999	1	1.61811e-61
CCDC88A	8.1063e-66	0.565914	0.996	0.991	1.68498e-61
PLSCR1	8.43685e-66	-0.811452	0.212	0.536	1.75368e-61
RALBP1	8.50109e-66	-0.413274	0.997	1	1.76704e-61
GNPTAB	9.25847e-66	-0.784177	0.535	0.815	1.92447e-61
RNF7	9.464e-66	0.747222	0.953	0.919	1.96719e-61
SLC30A4	1.04272e-65	0.602205	0.987	0.982	2.16741e-61
TMEM123	1.1189e-65	-0.502879	0.982	0.997	2.32574e-61
PPP1R9B-ENSGALG00000042330	1.14322e-65	-0.760664	0.69	0.92	2.3763e-61
VRTN	1.27005e-65	-0.758447	0.147	0.459	2.63993e-61
HLF	1.43957e-65	-0.803054	0.55	0.817	2.99228e-61
ATP5PD	1.53283e-65	0.457011	0.997	0.999	3.18614e-61
EIF4A3	1.89123e-65	0.611211	0.988	0.986	3.9311e-61
NOL9	1.89602e-65	0.808975	0.894	0.798	3.94108e-61
ITM2A	2.09437e-65	-0.586596	0.942	0.986	4.35335e-61
SPTSSB	2.32395e-65	-0.876708	0.145	0.449	4.83057e-61
ENSGALG00000040546	2.52777e-65	-0.67798	0.03	0.277	5.25423e-61
ENSGALG00000003990	2.64653e-65	-0.794944	0.38	0.686	5.50108e-61
ALDH4A1	3.24841e-65	0.873779	0.749	0.523	6.75215e-61
ENSGALG00000035916	3.4849e-65	-0.712497	0.081	0.373	7.24371e-61
RPS15	3.53521e-65	0.44523	1	1	7.34828e-61
BDNF	3.54856e-65	-0.902281	0.362	0.682	7.37603e-61
BATF3	4.6882e-65	1.13334	0.679	0.457	9.74489e-61
NELL2	5.92082e-65	-0.86296	0.18	0.491	1.2307e-60
NMB	6.7786e-65	0.954501	0.934	0.891	1.409e-60
FAM213A	8.02701e-65	0.922995	0.83	0.676	1.66849e-60
AP2M1	8.15394e-65	0.674241	0.982	0.966	1.69488e-60
HNRNPDL	8.7652e-65	0.715167	0.968	0.927	1.82194e-60
EHBP1	8.906e-65	-0.774992	0.684	0.891	1.8512e-60
PDCD6IP	1.0858e-64	-0.776282	0.668	0.858	2.25694e-60
BCL11A	1.6497e-64	-0.964742	0.638	0.865	3.42907e-60
ENSGALG00000045168	1.6752e-64	-0.746269	0.797	0.934	3.48207e-60
MAPKAPK2	1.87691e-64	-0.853506	0.273	0.579	3.90135e-60
CSNK1E	1.96755e-64	-0.648833	0.909	0.981	4.08974e-60
GLRX2	2.45114e-64	-0.773553	0.787	0.926	5.09493e-60
FAM204A	2.4965e-64	-0.630204	0.92	0.984	5.18923e-60
MTFP1	2.93085e-64	-0.579875	0.97	0.994	6.09206e-60
TSPAN6	3.42193e-64	-0.661134	0.887	0.966	7.11282e-60
PARD3B	3.66216e-64	-0.588863	0.049	0.314	7.61216e-60
LSM3	4.71121e-64	0.673101	0.992	0.989	9.79272e-60
ROBO1	5.45865e-64	-0.799168	0.036	0.283	1.13464e-59
SPOPL	6.32551e-64	-0.755451	0.748	0.923	1.31482e-59
UBE2L3	7.42862e-64	-0.486721	0.986	0.997	1.54411e-59
EIF2A	1.02352e-63	-0.588384	0.946	0.989	2.12748e-59
BMPR1B	1.0523e-63	-0.862852	0.192	0.501	2.18732e-59
FUT9	1.49482e-63	-1.1063	0.026	0.266	3.10713e-59
BEND7	1.67047e-63	-0.590259	0.953	0.987	3.47224e-59
CRELD2	1.84611e-63	0.685793	0.984	0.976	3.83733e-59
CCDC6	1.96173e-63	-0.571729	0.96	0.995	4.07766e-59
TBC1D14	2.14142e-63	-0.711383	0.813	0.947	4.45116e-59
INHBB	2.65272e-63	0.944126	0.568	0.285	5.51394e-59
DPP10	2.69431e-63	-0.771324	0.222	0.537	5.60039e-59
SRSF1	3.99666e-63	0.457801	1	1	8.30745e-59
BCL2L10	4.23528e-63	-0.530052	0.964	0.991	8.80346e-59
ZPBP	4.33834e-63	0.918455	0.523	0.246	9.01767e-59
RGS20	4.42101e-63	0.867823	0.456	0.18	9.18951e-59
ENSGALG00000047636	4.67039e-63	-0.740726	0.394	0.702	9.70788e-59
COL4A1	4.89684e-63	-0.840175	0.258	0.574	1.01786e-58
RASEF	4.99391e-63	-0.683402	0.062	0.325	1.03803e-58
PTK2	5.45782e-63	-0.717252	0.21	0.521	1.13446e-58
DYNLL2	7.23e-63	-0.794127	0.951	0.994	1.50283e-58
IL1RAP	7.62872e-63	-0.658249	0.119	0.41	1.58571e-58
MRPS26	8.56561e-63	0.474687	0.999	0.997	1.78045e-58
CTBP1	8.60681e-63	0.791615	0.95	0.927	1.78901e-58
TUBB2B	8.91061e-63	-0.99191	0.713	0.882	1.85216e-58
EPHA5	9.27736e-63	-0.71232	0.105	0.392	1.92839e-58
SIX3	1.02678e-62	-1.02242	0.006	0.223	2.13427e-58
AGA	1.07491e-62	0.702936	0.967	0.921	2.23431e-58
FAM18B1	1.23648e-62	-0.579755	0.956	0.995	2.57014e-58
MTG2	1.40868e-62	0.778831	0.877	0.786	2.92809e-58
LCA5L	1.42427e-62	0.934872	0.821	0.665	2.96049e-58
ENSGALG00000017220	1.64717e-62	0.907208	0.83	0.691	3.42381e-58
KIAA0319	2.3521e-62	0.975804	0.66	0.411	4.88907e-58
PAIP2B	2.88056e-62	-0.508151	0.974	0.997	5.98753e-58
ENSGALG00000004503	3.28449e-62	-0.742128	0.66	0.878	6.82715e-58
ENSGALG00000049595	3.61223e-62	-0.672068	0.059	0.32	7.50838e-58
EDARADD	3.78952e-62	-0.671458	0.619	0.874	7.87689e-58
GRIK3	4.11034e-62	-0.674498	0.017	0.244	8.54376e-58
PDCD5	5.02107e-62	-0.4169	0.997	1	1.04368e-57
SLC25A13	5.39778e-62	-0.647373	0.888	0.971	1.12198e-57
CA10	5.90266e-62	-0.878197	0.341	0.645	1.22693e-57
THYN1	6.10428e-62	0.873888	0.879	0.75	1.26883e-57
NRDE2	6.38102e-62	0.869756	0.806	0.617	1.32636e-57
NOL7	1.18484e-61	-0.564932	0.899	0.989	2.46282e-57
ATP6V1B2	1.25778e-61	-0.630822	0.832	0.96	2.61441e-57
HIKESHI	1.27182e-61	-0.509888	0.969	0.995	2.6436e-57
CCN3	1.50607e-61	0.996627	0.804	0.679	3.13052e-57
MALSU1	1.96535e-61	-0.825133	0.784	0.908	4.08517e-57
TXNDC9	2.16406e-61	-0.684184	0.713	0.916	4.49823e-57
ENSGALG00000051776	2.45543e-61	-0.817509	0.286	0.606	5.10386e-57
SLC6A6	3.1381e-61	-0.635028	0.089	0.364	6.52286e-57
DCLK3	3.2148e-61	0.817522	0.844	0.67	6.68227e-57
ENSGALG00000051953	4.82864e-61	1.21123	0.355	0.102	1.00368e-56
MCAM	5.13326e-61	0.883698	0.819	0.646	1.067e-56
RPL27	5.13628e-61	0.420902	1	1	1.06763e-56
MCUR1	5.31715e-61	-0.715343	0.683	0.891	1.10522e-56
EML4	5.97128e-61	-0.733756	0.124	0.413	1.24119e-56
DENND1B	6.50383e-61	-0.712116	0.25	0.564	1.35189e-56
RAX	7.15739e-61	0.792968	0.916	0.785	1.48774e-56
NANOG	7.41183e-61	-0.571227	0.029	0.264	1.54062e-56
ENSGALG00000054934	8.77154e-61	0.720803	0.201	0.012	1.82325e-56
KIF5C	9.34495e-61	-0.718152	0.885	0.968	1.94244e-56
ENSGALG00000040713	1.08483e-60	-0.483059	0.981	0.994	2.25493e-56
TTC9	1.12364e-60	0.866493	0.42	0.15	2.33559e-56
ST3GAL6	1.19635e-60	-0.777241	0.147	0.442	2.48672e-56
CDH13	1.30853e-60	-0.842712	0.312	0.62	2.71992e-56
EWSR1	1.33924e-60	0.623404	0.992	0.985	2.78375e-56
PLXNB2	1.61919e-60	-0.773896	0.428	0.724	3.36565e-56
MFSD1	1.63432e-60	-0.783148	0.71	0.883	3.39709e-56
RHOC	2.98522e-60	0.784943	0.356	0.107	6.20508e-56
GNS	3.38358e-60	-0.660961	0.7	0.897	7.0331e-56
WDR44	3.52368e-60	-0.679715	0.88	0.968	7.32432e-56
SEMA3A	3.79858e-60	-0.744675	0.171	0.47	7.89572e-56
CCDC28A	5.57496e-60	-0.628054	0.876	0.962	1.15881e-55
MBLAC2	5.74988e-60	-0.64764	0.807	0.949	1.19517e-55
SNTA1	6.81217e-60	0.928439	0.666	0.43	1.41598e-55
ENSGALG00000053806	6.9135e-60	-0.97343	0.02	0.245	1.43704e-55
ARHGAP18	7.47628e-60	-0.792067	0.448	0.728	1.55402e-55
MRPS23	7.99889e-60	0.610844	0.985	0.966	1.66265e-55
SHISA2	1.00464e-59	-0.580867	0.99	0.997	2.08824e-55
TSPAN12	1.02834e-59	-0.742417	0.174	0.469	2.13751e-55
NHSL1	1.12089e-59	-0.863937	0.352	0.64	2.32988e-55
KIF16B	1.75335e-59	-0.578886	0.925	0.987	3.64452e-55
EPDR1	1.81672e-59	0.856592	0.76	0.521	3.77624e-55
CTSO	2.28677e-59	-0.72038	0.342	0.639	4.75328e-55
SVIL	2.47411e-59	-0.815025	0.364	0.664	5.14268e-55
EPRS	3.2759e-59	-0.436679	0.992	1	6.80928e-55
KLHL9	3.32198e-59	-0.765457	0.533	0.791	6.90507e-55
BSG	3.71163e-59	-0.685441	0.877	0.952	7.715e-55
ENSGALG00000052398	4.08966e-59	0.792271	0.382	0.119	8.50078e-55
HSP90AB1	4.41305e-59	-0.367544	0.999	1	9.17298e-55
NT5C3A	4.47322e-59	-0.724624	0.34	0.652	9.29804e-55
TSN	4.5311e-59	0.38712	1	1	9.41833e-55
RPS3	6.13194e-59	0.384458	1	1	1.27459e-54
VAPB	7.5113e-59	-0.572682	0.956	0.996	1.5613e-54
MRPS5	1.29831e-58	0.657867	0.982	0.978	2.69866e-54
FGFR2	1.39861e-58	-0.731863	0.224	0.537	2.90716e-54
TOX	2.05128e-58	0.884753	0.5	0.231	4.2638e-54
EXOC6	2.32878e-58	-0.664175	0.087	0.351	4.84061e-54
RFTN1	2.70067e-58	0.799194	0.898	0.829	5.61362e-54
FOPNL	2.86512e-58	0.687898	0.955	0.926	5.95543e-54
FDX1	2.8901e-58	0.636192	0.97	0.961	6.00737e-54
CCNJL	3.43479e-58	-0.678467	0.112	0.386	7.13956e-54
ENSGALG00000052980	3.99173e-58	-0.647193	0.082	0.343	8.29722e-54
DAPP1	4.04898e-58	-0.602207	0.117	0.398	8.41621e-54
UTRN	4.45892e-58	-0.758374	0.622	0.844	9.26831e-54
PWP1	6.32313e-58	-0.610065	0.911	0.975	1.31433e-53
AZIN1	6.32395e-58	0.585606	0.987	0.988	1.3145e-53
MRPL40	6.92114e-58	0.655345	0.97	0.97	1.43863e-53
ENSGALG00000051064	6.92648e-58	0.848421	0.859	0.713	1.43974e-53
ASAH1	8.58219e-58	-0.679412	0.633	0.853	1.78389e-53
ORAI3	9.29485e-58	-0.614656	0.855	0.961	1.93203e-53
C7orf57	9.32683e-58	0.80394	0.392	0.136	1.93867e-53
TJP1	9.75731e-58	-0.822084	0.51	0.772	2.02815e-53
MANF	1.29064e-57	0.654986	0.996	0.993	2.68272e-53
CDK2AP1	1.3342e-57	0.617257	0.972	0.968	2.77326e-53
DYNC1LI1	1.8446e-57	-0.851765	0.771	0.919	3.83418e-53
ORAOV1	2.32742e-57	-0.567286	0.931	0.98	4.83777e-53
ENSGALG00000013528	2.45976e-57	0.775102	0.497	0.227	5.11285e-53
BICD1	2.67199e-57	-0.737292	0.501	0.757	5.55401e-53
HSF3	2.67427e-57	-0.706507	0.379	0.684	5.55874e-53
SRBD1	3.13069e-57	-0.734454	0.22	0.522	6.50745e-53
NTPCR	3.48028e-57	-0.559018	0.89	0.974	7.2341e-53
SAV1	3.69724e-57	-0.508181	0.968	0.998	7.68508e-53
SLC25A6	3.72556e-57	-0.580452	0.981	0.997	7.74395e-53
RPS27	5.11549e-57	0.325828	1	1	1.0633e-52
ASL2	5.39417e-57	1.13665	0.501	0.262	1.12123e-52
ATOH8	5.68361e-57	0.656026	0.97	0.934	1.1814e-52
MITF	5.76317e-57	-0.588739	0.04	0.272	1.19793e-52
WSB1	6.57061e-57	-0.839448	0.265	0.558	1.36577e-52
RNF122	6.89694e-57	-0.765209	0.42	0.698	1.4336e-52
CDR2	7.31685e-57	-0.646388	0.829	0.937	1.52088e-52
STRADA	8.28115e-57	-0.513671	0.945	0.986	1.72132e-52
FAM192A	9.80788e-57	0.715043	0.947	0.918	2.03867e-52
DSP	1.16472e-56	-0.71593	0.83	0.946	2.421e-52
PRPF4B	1.22038e-56	0.585649	0.979	0.98	2.53668e-52
NME5	1.23038e-56	-0.660098	0.093	0.358	2.55747e-52
CUL5	1.28558e-56	-0.724957	0.484	0.759	2.6722e-52
EOGT	1.48314e-56	-0.758508	0.146	0.425	3.08286e-52
TMEM184C	1.8957e-56	-0.546519	0.903	0.977	3.9404e-52
FIBIN	2.06104e-56	-1.16112	0.925	0.977	4.28408e-52
MTSS1	2.16562e-56	0.721259	0.898	0.777	4.50146e-52
SKA2	2.19148e-56	0.794572	0.927	0.873	4.55522e-52
WASL	2.40217e-56	-0.563432	0.937	0.99	4.99315e-52
NQO1	2.71132e-56	-0.717322	0.382	0.682	5.63575e-52
GPBP1L1	2.97648e-56	0.539836	0.985	0.987	6.1869e-52
ENSGALG00000040416	3.12633e-56	0.828077	0.273	0.055	6.49838e-52
ENSGALG00000015822	3.20862e-56	0.787357	0.222	0.028	6.66944e-52
SEPTIN9	3.28102e-56	-0.827792	0.545	0.787	6.81992e-52
NME2	3.28719e-56	0.384859	1	1	6.83275e-52
TBCA	3.40557e-56	0.401619	0.999	1	7.07882e-52
MAML2	4.50377e-56	-0.764301	0.137	0.415	9.36154e-52
NRXN1	4.75271e-56	-0.801191	0.605	0.846	9.87899e-52
HTR7	5.74513e-56	-0.613496	0.025	0.24	1.19418e-51
ENSGALG00000037548	6.30821e-56	0.807181	0.202	0.019	1.31122e-51
PSMA1	7.45979e-56	0.723879	0.874	0.796	1.55059e-51
XRCC2	9.26069e-56	-0.655528	0.697	0.879	1.92493e-51
TIPRL	1.24912e-55	-0.537387	0.93	0.988	2.59641e-51
PDCD10	1.39588e-55	-0.566876	0.91	0.978	2.90148e-51
RFC4	1.52607e-55	-0.618243	0.911	0.972	3.17208e-51
TOP2B	1.63321e-55	-0.783727	0.302	0.596	3.3948e-51
ENSGALG00000049805	1.7352e-55	0.694013	0.185	0.011	3.60679e-51
SRA1	2.60062e-55	-0.611304	0.889	0.969	5.40565e-51
LMNB1	2.9974e-55	0.801308	0.84	0.701	6.23039e-51
ENSGALG00000012808	3.01933e-55	-0.587837	0.072	0.322	6.27598e-51
DDRGK1	3.22101e-55	0.645671	0.958	0.935	6.6952e-51
RPL37	3.34108e-55	0.429955	1	1	6.94477e-51
SYNCRIP	3.80222e-55	0.595414	0.974	0.974	7.90329e-51
ATP6V1C1	3.87253e-55	-0.621477	0.791	0.924	8.04944e-51
BRD2	4.22886e-55	0.533998	0.989	0.993	8.79011e-51
CBX1	4.35257e-55	-0.635185	0.829	0.941	9.04725e-51
EEF1A1	4.57952e-55	0.281747	1	1	9.519e-51
CCNYL1	5.09281e-55	-0.630916	0.301	0.602	1.05859e-50
ELOVL4	5.67766e-55	-0.659314	0.194	0.485	1.18016e-50
SEPTIN8	6.20246e-55	-0.654949	0.266	0.566	1.28924e-50
TRABD2A	6.53893e-55	0.820566	0.837	0.688	1.35918e-50
ZFAND5	8.19111e-55	-0.517548	0.965	0.995	1.70261e-50
ATP6V1D	8.69161e-55	-0.502219	0.982	0.995	1.80664e-50
INTS6	9.10078e-55	0.780066	0.857	0.733	1.89169e-50
MSL3	9.17283e-55	0.606803	0.96	0.935	1.90666e-50
DNAJA4	9.28829e-55	-0.451499	0.992	1	1.93066e-50
ENSGALG00000051169	9.43137e-55	-0.483908	0.97	0.994	1.9604e-50
KPNA4	9.62609e-55	-0.715422	0.948	0.986	2.00088e-50
CDK2AP2	9.79696e-55	0.689223	0.925	0.87	2.0364e-50
PRDX4	1.02769e-54	-0.399852	0.996	0.999	2.13616e-50
FBLN2	1.03971e-54	-0.649509	0.106	0.372	2.16115e-50
ADGRG6	1.20183e-54	-0.692487	0.018	0.223	2.49812e-50
C13H5orf15	1.36554e-54	-0.623975	0.879	0.961	2.83841e-50
RBMS1	1.3726e-54	-0.664852	0.114	0.382	2.85309e-50
LRPAP1	1.38286e-54	0.379378	1	0.997	2.87441e-50
ARHGEF6	1.43645e-54	-0.593289	0.05	0.282	2.98581e-50
ENSGALG00000037329	1.51898e-54	-1.66294	0.065	0.304	3.15736e-50
C12orf75	1.6459e-54	0.835027	0.798	0.659	3.42116e-50
FAM3B	1.65988e-54	0.868284	0.627	0.388	3.45022e-50
SOX2	1.69918e-54	-0.699774	0.056	0.292	3.53192e-50
LMX1B	1.90354e-54	-0.626013	0.181	0.465	3.95669e-50
TUBA3E	1.95691e-54	1.27779	0.887	0.794	4.06762e-50
CARS	2.48822e-54	-0.639928	0.807	0.941	5.17202e-50
CDC42BPA	2.50246e-54	-0.689001	0.854	0.954	5.20162e-50
ENSGALG00000042748	2.80449e-54	0.746613	0.912	0.811	5.82941e-50
ANK2	2.93611e-54	-0.740044	0.082	0.332	6.10301e-50
DMD	3.32212e-54	0.605917	0.991	0.993	6.90536e-50
TACC3	3.38007e-54	1.35497	0.771	0.601	7.02581e-50
TMEM169	3.81287e-54	-0.680863	0.236	0.522	7.92543e-50
SERINC1	3.83085e-54	-0.524005	0.951	0.991	7.9628e-50
LIX1	4.07093e-54	0.762871	0.412	0.162	8.46183e-50
COL6A2	4.45765e-54	0.75861	0.309	0.083	9.26567e-50
PLPPR1	5.319e-54	0.974538	0.453	0.203	1.10561e-49
POLE4	7.23811e-54	0.880323	0.777	0.618	1.50451e-49
SLC6A2	7.35101e-54	-0.756339	0.246	0.546	1.52798e-49
JUN	7.65019e-54	-0.806501	0.261	0.559	1.59017e-49
ADGRG1	8.24669e-54	0.801497	0.359	0.124	1.71416e-49
MSN	9.42601e-54	-0.696273	0.912	0.984	1.95929e-49
CLTC	1.02582e-53	-0.5919	0.961	0.99	2.13226e-49
TOLLIP	1.04801e-53	-0.669491	0.932	0.982	2.17839e-49
PALD1	1.09637e-53	-0.833391	0.308	0.586	2.27892e-49
EZR	1.13415e-53	0.557666	0.995	0.997	2.35744e-49
MPP6	1.24184e-53	-0.557215	0.939	0.989	2.58129e-49
ENSGALG00000051922	1.70423e-53	-0.441674	0.992	0.999	3.54242e-49
NPC2	1.93053e-53	-0.664792	0.6	0.82	4.0128e-49
POLR2K	1.98225e-53	0.598292	0.98	0.98	4.1203e-49
NAA20	2.00183e-53	0.653757	0.939	0.923	4.16101e-49
VCAN	2.14769e-53	-0.98382	0.296	0.573	4.46419e-49
UBE2E3	2.74828e-53	-0.592293	0.09	0.343	5.71258e-49
HNRNPD	3.44994e-53	0.777724	0.921	0.859	7.17104e-49
LARS1	3.74312e-53	0.592008	0.989	0.972	7.78046e-49
EGFL6	3.75618e-53	0.741283	0.455	0.203	7.8076e-49
DEDD	4.41456e-53	0.73376	0.894	0.833	9.1761e-49
SPPL2A	5.17877e-53	-0.511446	0.952	0.993	1.07646e-48
NID1	5.47869e-53	-0.57369	0.035	0.252	1.1388e-48
COX19	7.29239e-53	-0.622035	0.804	0.924	1.5158e-48
DPP7	8.49685e-53	-0.593353	0.798	0.927	1.76616e-48
UFSP2	9.19984e-53	-0.674315	0.475	0.757	1.91228e-48
NKAIN3	9.33907e-53	-0.609839	0.086	0.331	1.94122e-48
ENSGALG00000039246	9.57982e-53	0.720777	0.319	0.092	1.99126e-48
RUNX1T1	9.80805e-53	-0.745093	0.144	0.415	2.0387e-48
WDR92	1.02614e-52	-0.547644	0.826	0.952	2.13293e-48
YPEL5	1.07889e-52	-0.546546	0.974	0.994	2.24258e-48
KHDRBS3	1.15799e-52	-0.670403	0.574	0.811	2.40701e-48
SERPINE2	1.24991e-52	-0.552995	0.907	0.974	2.59805e-48
ENSGALG00000048245	1.28691e-52	-0.694792	0.157	0.433	2.67496e-48
WLS	1.32356e-52	-0.775528	0.573	0.81	2.75115e-48
ENSGALG00000049884	1.70482e-52	-0.641789	0.123	0.386	3.54363e-48
SEPT7	1.80046e-52	-0.365153	0.998	1	3.74244e-48
VSIG10	2.24817e-52	-0.656056	0.366	0.661	4.67305e-48
MRPS14	2.43229e-52	0.492707	0.983	0.992	5.05575e-48
TMEM19	2.45886e-52	0.686182	0.848	0.73	5.11099e-48
LITAF	2.87741e-52	-0.653775	0.024	0.229	5.98099e-48
ENSGALG00000047830	3.08796e-52	0.639775	0.219	0.032	6.41864e-48
HIF1A	3.25131e-52	-0.709713	0.488	0.749	6.75818e-48
ILF3	3.28938e-52	-0.506274	0.964	0.989	6.83732e-48
AJAP1	3.64072e-52	-0.718444	0.233	0.514	7.56759e-48
SCCPDH	4.30097e-52	0.543346	0.986	0.995	8.94e-48
ENSGALG00000048376	5.46616e-52	-0.583044	0.067	0.304	1.1362e-47
BTG1	5.61512e-52	-0.557631	0.933	0.982	1.16716e-47
BTF3	5.84143e-52	0.43279	0.995	0.999	1.2142e-47
DNAJC10	6.23206e-52	-0.707343	0.324	0.605	1.2954e-47
TIMM44	7.56529e-52	0.433409	0.997	0.997	1.57252e-47
ENSGALG00000052184	7.98204e-52	0.794215	0.758	0.583	1.65915e-47
DEPDC7	8.68761e-52	0.795119	0.776	0.608	1.80581e-47
ATG5	9.18981e-52	-0.627849	0.827	0.939	1.91019e-47
USPL1	9.53205e-52	0.677425	0.911	0.848	1.98133e-47
MYL3	1.08036e-51	-0.710333	0.047	0.267	2.24564e-47
UBE2S	1.08746e-51	0.906039	0.87	0.79	2.26039e-47
PARK7	1.12322e-51	0.610393	0.965	0.947	2.33473e-47
SLC35F2	1.12864e-51	-0.675367	0.378	0.659	2.346e-47
MID1IP1	1.18084e-51	0.60537	0.954	0.913	2.4545e-47
ENSGALG00000048384	1.54805e-51	0.872949	0.532	0.283	3.21777e-47
GATD3AL1	1.67619e-51	0.463301	0.992	0.992	3.48412e-47
ATP5F1D	1.76488e-51	0.361136	0.997	1	3.66849e-47
ID4	1.86265e-51	-0.774218	0.868	0.968	3.87171e-47
PTCD2	1.9277e-51	0.635517	0.948	0.923	4.00692e-47
ENSGALG00000053383	2.03493e-51	-0.602108	0.038	0.252	4.22981e-47
PLPP3	2.06654e-51	-0.471168	0.018	0.214	4.29552e-47
TTF1	2.08792e-51	0.653785	0.965	0.947	4.33995e-47
CNTN4	2.39117e-51	-0.794267	0.388	0.657	4.97028e-47
NXNL2	2.48013e-51	0.752138	0.711	0.502	5.1552e-47
TRA2A	2.48486e-51	0.540749	0.977	0.972	5.16503e-47
PCID2	2.80024e-51	-0.55899	0.863	0.953	5.82058e-47
NSRP1	2.86286e-51	0.573527	0.977	0.979	5.95074e-47
SLC25A32	3.16522e-51	0.555182	0.966	0.965	6.57923e-47
ENSGALG00000044478	3.57475e-51	0.887127	0.743	0.54	7.43047e-47
ENSGALG00000046322	3.71775e-51	-0.592106	0.162	0.434	7.72772e-47
TALDO1	3.94403e-51	-0.554173	0.916	0.981	8.19807e-47
ENSGALG00000050238	4.00263e-51	0.684049	0.186	0.017	8.31987e-47
ENSGALG00000011889	4.79546e-51	0.779553	0.516	0.27	9.96784e-47
ENSGALG00000041475	5.50759e-51	0.822462	0.802	0.661	1.14481e-46
ATP11B	6.02523e-51	0.584193	0.975	0.975	1.2524e-46
CAST	6.03136e-51	-0.566028	0.866	0.96	1.25368e-46
SLC17A9	6.66146e-51	0.819115	0.664	0.443	1.38465e-46
SRP54	6.78234e-51	-0.674394	0.732	0.891	1.40978e-46
MGST3	7.03572e-51	0.377374	0.997	0.998	1.46245e-46
FAM199X	7.2407e-51	-0.661097	0.656	0.844	1.50505e-46
EXFABP	7.43929e-51	-1.02362	0.616	0.837	1.54633e-46
ATIC	8.81265e-51	-0.617467	0.849	0.964	1.8318e-46
DCP2	8.97956e-51	-0.558124	0.859	0.96	1.86649e-46
P3H4	1.02798e-50	-0.586012	0.069	0.302	2.13676e-46
FKBP14	1.05027e-50	-0.613981	0.859	0.953	2.1831e-46
ATAD2	1.2035e-50	0.798094	0.762	0.585	2.5016e-46
CDK7	1.2891e-50	-0.570303	0.835	0.941	2.67952e-46
NCAPG	1.55053e-50	1.20392	0.637	0.405	3.22293e-46
ENC1	1.67141e-50	-0.719031	0.086	0.322	3.47419e-46
NDUFB8	1.7952e-50	0.413999	0.993	0.995	3.73149e-46
FXR1	1.81991e-50	-0.419483	0.987	0.997	3.78287e-46
IFT20	1.97056e-50	0.491013	0.994	0.997	4.096e-46
HMGB3	2.51997e-50	-0.373094	1	1	5.23802e-46
YTHDC2	2.61403e-50	-0.607365	0.822	0.945	5.43351e-46
C3orf70	2.83375e-50	0.767182	0.861	0.754	5.89022e-46
C9orf64	3.06141e-50	0.527743	0.982	0.978	6.36345e-46
CCNO	3.28713e-50	0.834909	0.36	0.131	6.83263e-46
PLEKHB2	3.36184e-50	0.706987	0.79	0.647	6.98792e-46
TRIP12	3.77706e-50	-0.606365	0.841	0.953	7.851e-46
BRINP1	3.87205e-50	-0.86384	0.325	0.592	8.04845e-46
RPS23	3.97955e-50	0.319817	1	1	8.27189e-46
ENSGALG00000050697	4.14069e-50	0.89069	0.507	0.275	8.60684e-46
MYO1H	4.79839e-50	0.679226	0.263	0.061	9.97393e-46
PLEKHA3	5.42529e-50	-0.384548	0.997	1	1.1277e-45
HPF1	5.91655e-50	0.531024	0.997	0.999	1.22981e-45
TVP23A	5.97082e-50	0.561849	0.973	0.958	1.24109e-45
PLEKHA5	6.04155e-50	-0.937643	0.436	0.677	1.2558e-45
ENSGALG00000049434	6.07359e-50	-0.560419	0.018	0.21	1.26246e-45
URM1	6.61018e-50	-0.352192	0.999	1	1.37399e-45
ENSGALG00000011687	7.05162e-50	0.822996	0.191	0.02	1.46575e-45
MAP2	8.56447e-50	-0.675674	0.418	0.69	1.78021e-45
FRMD4B	8.56759e-50	-0.56098	0.089	0.33	1.78086e-45
EPCAM	8.57283e-50	-0.835845	0.467	0.717	1.78195e-45
SCARB2	9.20105e-50	-0.591855	0.49	0.754	1.91253e-45
UQCRC2	9.24833e-50	0.618819	0.958	0.95	1.92236e-45
NOTO	1.10606e-49	-0.934829	0.125	0.371	2.29905e-45
FRRS1	1.25603e-49	-0.553955	0.041	0.255	2.61078e-45
BCL2L13	1.43406e-49	-0.545314	0.826	0.945	2.98084e-45
RAB11FIP4	1.49652e-49	-0.604125	0.644	0.852	3.11067e-45
LACTB2	1.51744e-49	-0.608596	0.797	0.939	3.15416e-45
ENSGALG00000016471	1.66521e-49	0.711017	0.845	0.721	3.4613e-45
STON1	1.72895e-49	0.795841	0.806	0.67	3.59379e-45
CRACR2B	1.86898e-49	-0.577553	0.103	0.348	3.88485e-45
DDX59	1.93145e-49	-0.673251	0.421	0.686	4.01472e-45
SAP30BP	1.94465e-49	-0.547004	0.85	0.953	4.04215e-45
SULF2	2.2612e-49	-0.588694	0.084	0.316	4.70014e-45
EMP2	2.66849e-49	0.749838	0.758	0.572	5.54672e-45
UHMK1	3.06116e-49	-0.70952	0.654	0.849	6.36292e-45
VAT1	3.17572e-49	-0.658784	0.266	0.543	6.60105e-45
ENSGALG00000035769	3.56606e-49	0.553769	0.965	0.956	7.41242e-45
COPS8	3.70145e-49	-0.476694	0.97	0.989	7.69384e-45
PTPN2	3.99089e-49	-0.443197	0.979	0.997	8.29546e-45
C7orf73	4.90585e-49	-0.850409	0.651	0.837	1.01973e-44
PCCA	7.05887e-49	-0.680849	0.329	0.601	1.46726e-44
ARL6IP5	7.80786e-49	-0.830316	0.159	0.413	1.62294e-44
HSPH1	9.48373e-49	-0.554019	0.952	0.989	1.97129e-44
FANCD2	1.07783e-48	0.722294	0.738	0.581	2.24038e-44
RGN	1.08213e-48	0.711395	0.907	0.835	2.24932e-44
ENSGALG00000047516	1.0988e-48	0.605873	0.966	0.949	2.28397e-44
ZNF800	1.59556e-48	-0.652846	0.34	0.624	3.31653e-44
GRHPR	1.8213e-48	0.803564	0.578	0.361	3.78576e-44
B3GNT5	1.85018e-48	-0.760509	0.196	0.461	3.84579e-44
ROCK2	2.11505e-48	-0.635383	0.61	0.842	4.39635e-44
MRPS17	2.55199e-48	0.596161	0.945	0.937	5.30456e-44
OARD1	2.79987e-48	-0.410736	0.993	0.998	5.8198e-44
ABHD17B	2.92479e-48	-0.648101	0.257	0.528	6.07948e-44
EXD3	3.30268e-48	0.724318	0.711	0.525	6.86495e-44
EDC3	3.87235e-48	-0.521854	0.889	0.96	8.04906e-44
MAPK8	4.01676e-48	-0.689406	0.467	0.732	8.34924e-44
QPRT	4.13043e-48	-0.637442	0.861	0.964	8.58551e-44
PTBP2	4.15102e-48	0.683825	0.926	0.887	8.62831e-44
ST6GALNAC4	4.21166e-48	-0.639694	0.279	0.554	8.75435e-44
OLFM3	5.35268e-48	-0.605381	0.152	0.415	1.11261e-43
ENSGALG00000048812	5.36109e-48	0.550052	0.204	0.03	1.11436e-43
CNTN3	6.52477e-48	-0.575524	0.105	0.349	1.35624e-43
NUP210	7.35318e-48	-0.571647	0.083	0.311	1.52843e-43
ZMYND8	7.51374e-48	-0.766911	0.345	0.599	1.56181e-43
ENSGALG00000028551	7.94785e-48	-0.598692	0.658	0.867	1.65204e-43
RTCA	8.28181e-48	-0.573267	0.096	0.332	1.72146e-43
TERB1	8.32002e-48	-0.647889	0.637	0.85	1.7294e-43
ATP5J2	8.74901e-48	0.370281	0.997	1	1.81857e-43
FIGNL1	9.08295e-48	0.775104	0.774	0.618	1.88798e-43
KCNG1	9.34325e-48	-0.588171	0.145	0.402	1.94209e-43
KANK1	1.04455e-47	-0.629177	0.946	0.983	2.17121e-43
ENSGALG00000050453	1.33834e-47	0.6659	0.288	0.082	2.78188e-43
LPIN2	1.42163e-47	-0.548102	0.865	0.964	2.955e-43
RPL7L1	1.5671e-47	-0.411448	0.986	0.999	3.25738e-43
IRF6	1.61959e-47	0.767361	0.738	0.555	3.36649e-43
ENSGALG00000052793	1.67891e-47	-0.584848	0.047	0.254	3.48978e-43
HS2ST1	1.78893e-47	-0.590689	0.648	0.848	3.71847e-43
MRPS28	1.88688e-47	0.56431	0.973	0.952	3.92208e-43
RBP5	2.00188e-47	0.86683	0.717	0.552	4.16111e-43
GBX1	2.00703e-47	0.550739	0.177	0.018	4.17181e-43
ENSGALG00000048071	2.48682e-47	-0.524377	0.032	0.229	5.16911e-43
SRSF5A	3.00426e-47	-0.458227	0.969	0.996	6.24465e-43
FUCA1	3.13227e-47	0.75049	0.566	0.322	6.51074e-43
AP3M2	3.16468e-47	-0.525395	0.876	0.961	6.5781e-43
MMD	3.33004e-47	-0.654053	0.627	0.843	6.92182e-43
STRN3	3.40748e-47	-0.578482	0.809	0.939	7.08279e-43
SPOP	3.89696e-47	-0.42919	0.984	0.994	8.10023e-43
SHISA3	3.96665e-47	-0.498399	0.031	0.228	8.24507e-43
PRPF19	4.17766e-47	0.541969	0.985	0.969	8.68368e-43
KPNB1	4.63286e-47	0.553343	0.992	0.991	9.62987e-43
IRX3	5.03401e-47	-0.67287	0.233	0.504	1.04637e-42
C1H21ORF59	5.93601e-47	0.601613	0.959	0.94	1.23386e-42
TRANK1	5.9911e-47	-0.663978	0.426	0.693	1.24531e-42
NCL	7.18051e-47	0.343438	0.999	0.999	1.49254e-42
ST8SIA2	7.6008e-47	-0.663549	0.184	0.445	1.5799e-42
PTPN21	9.86167e-47	-0.644058	0.269	0.544	2.04985e-42
WDR75	1.11217e-46	-0.559396	0.815	0.936	2.31176e-42
CALN1	1.16952e-46	0.747956	0.653	0.437	2.43097e-42
STRAP	1.17362e-46	-0.408018	0.974	0.994	2.43948e-42
RAB3C	1.21049e-46	0.751686	0.433	0.202	2.51613e-42
DZIP1	1.32826e-46	-0.563893	0.712	0.889	2.76092e-42
ENSGALG00000048581	1.44853e-46	1.11055	0.312	0.1	3.0109e-42
ENSGALG00000048334	1.51268e-46	-1.14388	0.157	0.419	3.14425e-42
ENSGALG00000051417	1.64514e-46	0.596106	0.199	0.029	3.41959e-42
FGFR3	1.79875e-46	0.535615	0.992	0.993	3.73889e-42
FGFR1	1.80355e-46	-0.620257	0.426	0.691	3.74886e-42
PIGM	1.89836e-46	-0.636168	0.351	0.632	3.94592e-42
FEZF2	1.95553e-46	-0.579792	0.015	0.193	4.06477e-42
NEK1	2.12262e-46	0.556172	0.981	0.976	4.41207e-42
MYF5	2.24371e-46	0.491866	0.222	0.041	4.66377e-42
CCPG1	2.5539e-46	-0.402714	0.997	0.999	5.30854e-42
ENSGALG00000054106	2.569e-46	0.788481	0.663	0.468	5.33993e-42
PAICS	2.57404e-46	0.657203	0.929	0.918	5.3504e-42
CARD11	2.78642e-46	0.648708	0.296	0.087	5.79185e-42
DCDC2	2.81002e-46	-0.5415	0.051	0.256	5.84091e-42
AP5S1	2.82996e-46	-0.562487	0.778	0.911	5.88235e-42
ENSGALG00000027167	2.97021e-46	-0.498183	0.069	0.291	6.17389e-42
ZRANB2	3.52748e-46	-0.416771	0.992	0.994	7.33222e-42
PDE4D	3.90027e-46	0.729688	0.397	0.167	8.1071e-42
ECD	4.00775e-46	0.681853	0.897	0.823	8.33051e-42
ENSGALG00000048096	4.09469e-46	0.610201	0.296	0.089	8.51123e-42
ACTB	4.45734e-46	-0.370322	1	1	9.26503e-42
CD164L2	4.6552e-46	-0.390043	0.031	0.223	9.67631e-42
TAF4B	4.69144e-46	-0.560944	0.135	0.377	9.75163e-42
ENTPD3	4.71108e-46	0.590247	0.263	0.067	9.79244e-42
CHCHD5	5.7973e-46	0.773961	0.704	0.536	1.20503e-41
OPRM1	5.94988e-46	-0.588518	0.163	0.418	1.23674e-41
GNG2	7.08948e-46	-0.762465	0.427	0.684	1.47362e-41
HIBCH	7.11648e-46	-0.536376	0.85	0.946	1.47923e-41
YAF2	7.45327e-46	0.516636	0.992	0.993	1.54924e-41
PLCE1	7.97715e-46	-0.532168	0.103	0.337	1.65813e-41
PARD3	8.99361e-46	-0.594895	0.117	0.355	1.86941e-41
GPX4	9.20807e-46	0.450636	0.997	1	1.91399e-41
ENSGALG00000039924	9.24531e-46	-0.676915	0.343	0.617	1.92173e-41
ENSGALG00000036582	1.0392e-45	0.838877	0.985	0.98	2.16009e-41
SLC35B1	1.11445e-45	0.533569	0.992	0.992	2.31649e-41
VPS37D	1.1271e-45	0.790404	0.713	0.522	2.34278e-41
SLIT2	1.27709e-45	-0.79574	0.26	0.518	2.65456e-41
POFUT1	1.3085e-45	-0.629898	0.629	0.819	2.71985e-41
UBAC1	1.84312e-45	-0.635042	0.493	0.745	3.83111e-41
DHX15	2.12735e-45	0.640199	0.94	0.893	4.42191e-41
PDCL3	2.33589e-45	-0.47824	0.938	0.983	4.85539e-41
TMEM57	2.38676e-45	0.564183	0.969	0.968	4.96112e-41
PFDN4	2.81555e-45	-0.346742	0.996	0.997	5.8524e-41
ENSGALG00000047369	3.10744e-45	-1.0743	0.183	0.45	6.45912e-41
AKR1D1	3.23375e-45	-0.61051	0.174	0.438	6.72167e-41
AK4	3.36123e-45	-0.570595	0.228	0.496	6.98666e-41
CSNK1A1	3.97351e-45	-0.40614	0.974	0.997	8.25933e-41
TUBB6	4.07886e-45	0.699497	0.961	0.915	8.47833e-41
GCDH	4.35388e-45	-0.54886	0.79	0.92	9.04998e-41
MAP7D2	5.16538e-45	0.762961	0.676	0.494	1.07368e-40
GLB1	6.24276e-45	0.672805	0.902	0.834	1.29762e-40
IRX6	7.36857e-45	-0.627209	0.455	0.712	1.53163e-40
MYL9	7.80102e-45	-0.591759	0.816	0.936	1.62152e-40
ENSGALG00000005648	8.00636e-45	-0.535774	0.066	0.282	1.6642e-40
PIP5K1B	8.6876e-45	0.599041	0.961	0.957	1.8058e-40
PGK2	8.83647e-45	0.324951	0.999	0.999	1.83675e-40
THNSL1	8.94252e-45	-0.633211	0.468	0.722	1.85879e-40
PXDN	9.41962e-45	-0.640394	0.304	0.571	1.95796e-40
GTF2A2	9.69649e-45	-0.435113	0.986	0.992	2.01551e-40
PDS5B	1.08626e-44	-0.561254	0.873	0.976	2.2579e-40
RAB12	1.20917e-44	-0.619989	0.573	0.788	2.51339e-40
TMEM14A	1.26424e-44	-0.543709	0.811	0.921	2.62785e-40
PHF10	1.31895e-44	-0.662216	0.676	0.854	2.74158e-40
FAM120B	1.66383e-44	-0.597038	0.526	0.754	3.45845e-40
THAP5	1.7071e-44	-0.499703	0.819	0.939	3.54838e-40
ACOT9	1.73221e-44	-0.510568	0.106	0.34	3.60057e-40
DERL3	1.9387e-44	-0.637627	0.486	0.734	4.02978e-40
POU3F4	2.07593e-44	0.555334	0.238	0.053	4.31504e-40
PPIC	2.195e-44	0.741782	0.863	0.79	4.56254e-40
ENSGALG00000045060	2.4052e-44	0.592366	0.964	0.96	4.99945e-40
COPE	2.59545e-44	-0.363983	0.997	0.996	5.3949e-40
ENSGALG00000043584	2.74457e-44	-0.569696	0.119	0.353	5.70487e-40
RNASET2	3.10489e-44	-0.543307	0.587	0.821	6.45382e-40
B3GAT2	3.12101e-44	0.691291	0.834	0.72	6.48734e-40
MTPN	3.46604e-44	0.580616	0.975	0.978	7.20452e-40
TMEM9B	3.72237e-44	-0.546537	0.884	0.966	7.73732e-40
RPLP2	4.16082e-44	0.30573	1	1	8.64869e-40
ASIC2	4.43011e-44	0.564507	0.277	0.078	9.20842e-40
RSPO2	5.05491e-44	-0.633871	0.392	0.648	1.05071e-39
CTSD	5.31602e-44	-0.40713	0.819	0.929	1.10499e-39
CAMK1G	5.59754e-44	0.589223	0.288	0.088	1.1635e-39
UCHL1	6.0594e-44	-0.392448	0.999	1	1.25951e-39
LAMP1	6.38361e-44	-0.392956	0.973	0.995	1.3269e-39
ASXL3	7.25229e-44	-0.515086	0.079	0.293	1.50746e-39
LRRTM4	7.74559e-44	-0.61647	0.191	0.442	1.61e-39
NSMCE2	8.99852e-44	0.523663	0.985	0.988	1.87043e-39
TIAM2	9.08313e-44	-0.518193	0.08	0.3	1.88802e-39
ENSGALG00000055092	9.25456e-44	-0.609101	0.714	0.869	1.92365e-39
EXOC3	9.32235e-44	0.634137	0.87	0.775	1.93774e-39
ATP8	9.62212e-44	0.730092	0.703	0.523	2.00005e-39
MIPEP	1.04682e-43	0.612418	0.92	0.866	2.17592e-39
PIN1	1.06667e-43	0.732759	0.731	0.598	2.21717e-39
NSDHL	1.06782e-43	0.816608	0.538	0.324	2.21958e-39
ZDHHC2	1.17445e-43	-0.468904	0.05	0.249	2.44121e-39
FAM46A	1.29421e-43	-0.623395	0.352	0.616	2.69015e-39
PDK1	1.33321e-43	-0.547944	0.885	0.949	2.77121e-39
ACSM3	1.35299e-43	0.602586	0.202	0.035	2.81232e-39
ENSGALG00000045548	1.38368e-43	0.922576	0.572	0.353	2.87612e-39
FAM237A	1.6168e-43	-0.606992	0.09	0.312	3.36069e-39
YBX3	1.64257e-43	0.373897	0.999	1	3.41425e-39
REXO4	1.70244e-43	-0.609531	0.671	0.84	3.53868e-39
LHFPL2	1.71605e-43	-0.546258	0.128	0.361	3.56698e-39
STX12	1.8149e-43	-0.563491	0.684	0.854	3.77246e-39
ENSGALG00000048042	1.99535e-43	0.664548	0.902	0.837	4.14754e-39
PPP2R5A	2.56408e-43	-0.641439	0.803	0.929	5.32971e-39
ENSGALG00000010433	2.57445e-43	0.771372	0.722	0.565	5.35125e-39
AKR1B1	2.62424e-43	0.450441	0.991	0.993	5.45474e-39
AK1	2.66517e-43	0.558137	0.979	0.951	5.53982e-39
FAM172A	2.97827e-43	0.609256	0.963	0.958	6.19062e-39
MBP	3.06593e-43	-0.656147	0.23	0.488	6.37285e-39
RTN4IP1	3.15099e-43	-0.585027	0.29	0.551	6.54965e-39
PTPRA	3.78638e-43	0.644606	0.942	0.945	7.87036e-39
HDAC4	4.01879e-43	0.747496	0.717	0.582	8.35347e-39
CNN2	4.61985e-43	-0.633022	0.052	0.249	9.60281e-39
NUBPL	4.67025e-43	-0.561129	0.612	0.817	9.70759e-39
ABCG2	5.0464e-43	0.727859	0.445	0.218	1.04894e-38
LTBP1	5.08715e-43	-0.634081	0.494	0.739	1.05742e-38
FSTL1	5.18489e-43	0.568294	0.976	0.971	1.07773e-38
ENSGALG00000048236	5.31349e-43	0.55997	0.937	0.869	1.10446e-38
ARID3B	6.0005e-43	-0.564018	0.673	0.871	1.24726e-38
ADAL	6.07643e-43	-0.477182	0.945	0.984	1.26305e-38
MGST1	6.39974e-43	0.374956	0.997	0.997	1.33025e-38
ERMARD	6.54599e-43	-0.593917	0.21	0.466	1.36065e-38
ENSGALG00000006292	6.69471e-43	0.632894	0.917	0.896	1.39156e-38
ENSGALG00000048597	7.21497e-43	-0.831867	0.18	0.421	1.4997e-38
POLR2I	7.65912e-43	0.468148	0.984	0.991	1.59202e-38
ENSGALG00000007703	8.69301e-43	-0.567741	0.224	0.482	1.80693e-38
ENSGALG00000032841	1.08193e-42	-0.660239	0.405	0.652	2.24889e-38
DAZAP2	1.08687e-42	0.729117	0.666	0.488	2.25917e-38
ENSGALG00000054951	1.16244e-42	0.613773	0.34	0.129	2.41625e-38
ENSGALG00000006864	1.18247e-42	-0.556648	0.09	0.307	2.45788e-38
XPO7	1.226e-42	0.485635	0.989	0.987	2.54837e-38
TXN	1.49316e-42	0.327972	1	1	3.10369e-38
ENSGALG00000033758	1.5052e-42	-0.562356	0.196	0.45	3.1287e-38
ENSGALG00000054854	1.65396e-42	-0.425313	0.03	0.211	3.43791e-38
CFDP1	1.70875e-42	0.585396	0.964	0.95	3.5518e-38
CALM1	1.76242e-42	0.321353	0.998	1	3.66336e-38
VIM	2.0234e-42	0.532236	0.989	0.993	4.20585e-38
ENSGALG00000050584	2.07515e-42	-0.46622	0.025	0.198	4.3134e-38
ENSGALG00000047175	2.0961e-42	0.524388	0.192	0.032	4.35695e-38
PLAAT1	2.31672e-42	-0.463782	0.074	0.285	4.81553e-38
CDKN1B	2.35255e-42	-0.516472	0.914	0.984	4.89002e-38
BDH1A	2.51044e-42	-0.542238	0.666	0.861	5.2182e-38
NFYB	2.65351e-42	0.712693	0.824	0.722	5.51559e-38
ZNF704	2.67927e-42	0.484839	0.978	0.963	5.56913e-38
NKX6-2	3.08645e-42	-0.865059	0.291	0.536	6.4155e-38
EFHC2	3.23397e-42	-0.55997	0.185	0.437	6.72213e-38
CCDC14	3.23847e-42	-0.550995	0.315	0.579	6.73149e-38
TEC	3.35885e-42	-0.522186	0.074	0.278	6.9817e-38
KIF25	3.67894e-42	0.699348	0.728	0.572	7.64705e-38
ENSGALG00000038575	3.74615e-42	-0.572242	0.161	0.404	7.78676e-38
ENDOG	3.81897e-42	0.645074	0.492	0.246	7.93812e-38
ND6	3.9733e-42	-0.315767	1	1	8.2589e-38
SIPA1L1	4.47134e-42	-0.678912	0.671	0.852	9.29412e-38
PDHA2	4.61617e-42	0.508829	0.983	0.984	9.59516e-38
ARID3A	4.93241e-42	-0.623313	0.456	0.706	1.02525e-37
PTTG2	5.15697e-42	1.24073	0.712	0.53	1.07193e-37
AP1S2	5.64848e-42	0.452641	0.991	0.991	1.17409e-37
ITGB1BP1	5.73386e-42	-0.591142	0.532	0.76	1.19184e-37
EGFR	5.9909e-42	-0.551097	0.095	0.315	1.24527e-37
VPS11	6.40554e-42	-0.56016	0.749	0.904	1.33145e-37
AAAS	6.82029e-42	0.735449	0.74	0.606	1.41767e-37
PTDSS1	7.70424e-42	0.70882	0.687	0.49	1.6014e-37
DDB2	7.74743e-42	0.597372	0.942	0.906	1.61038e-37
TDRD1	8.38008e-42	0.567769	0.948	0.914	1.74188e-37
NOG	8.98077e-42	0.823609	0.532	0.315	1.86674e-37
TMEM237	9.34803e-42	-0.423077	0.983	0.996	1.94308e-37
PREP	9.42951e-42	-0.617071	0.432	0.672	1.96002e-37
SAE1	9.79208e-42	0.534314	0.959	0.939	2.03538e-37
ENSGALG00000026470	1.08403e-41	-0.511824	0.931	0.984	2.25326e-37
CPNE4	1.20922e-41	0.690712	0.913	0.883	2.51348e-37
KIF3B	1.59369e-41	-0.552992	0.551	0.78	3.31264e-37
PHACTR3	1.82684e-41	-0.462928	0.107	0.33	3.79726e-37
ENSGALG00000019976	1.87589e-41	-0.554702	0.889	0.962	3.89923e-37
MBNL3	2.19496e-41	0.595853	0.974	0.981	4.56244e-37
CCNK	2.29617e-41	-0.533097	0.736	0.9	4.77281e-37
BNIP3L	2.3518e-41	0.543922	0.972	0.953	4.88846e-37
TMEM141	2.46332e-41	0.478634	0.985	0.984	5.12025e-37
ENSGALG00000048883	2.5927e-41	0.526228	0.972	0.975	5.38919e-37
ENSGALG00000006723	2.76838e-41	0.773843	0.812	0.731	5.75436e-37
AFDN	2.88152e-41	-0.542946	0.896	0.968	5.98953e-37
LMAN1L	2.918e-41	-0.460024	0.97	0.994	6.06536e-37
PLCB1	2.94047e-41	-0.582951	0.147	0.378	6.11206e-37
TPM1	3.20698e-41	-0.509717	0.847	0.953	6.66603e-37
PPIA	3.34376e-41	0.26917	1	1	6.95034e-37
TMEM254	4.95221e-41	-0.540719	0.794	0.92	1.02937e-36
ENSGALG00000031651	5.07472e-41	0.442053	0.169	0.022	1.05483e-36
FOS	5.22973e-41	-0.804252	0.525	0.719	1.08705e-36
STK10	5.28917e-41	0.610625	0.274	0.086	1.09941e-36
SKI	5.61176e-41	-0.687082	0.544	0.758	1.16646e-36
ISOC1	5.62404e-41	-0.520978	0.934	0.978	1.16901e-36
NDUFS6	6.59705e-41	0.482658	0.981	0.983	1.37126e-36
KDM3A	6.74228e-41	-0.568786	0.517	0.769	1.40145e-36
PRTG	6.7447e-41	-0.506853	0.909	0.987	1.40195e-36
DHCR24	6.75671e-41	0.721841	0.379	0.166	1.40445e-36
ERGIC2	6.85104e-41	-0.447304	0.954	0.989	1.42406e-36
ENSGALG00000053683	7.48544e-41	0.708604	0.633	0.427	1.55592e-36
GPAM	7.71607e-41	-0.565788	0.525	0.755	1.60386e-36
FAM103A1	8.50037e-41	-0.397569	0.978	0.995	1.76689e-36
RNF220	9.25709e-41	-0.425165	0.965	0.991	1.92418e-36
MPDZ	9.26495e-41	-0.677663	0.709	0.865	1.92581e-36
CD81	1.00055e-40	-0.467477	0.93	0.985	2.07975e-36
SPOCK1	1.06884e-40	-0.665174	0.487	0.719	2.22169e-36
SLIT1	1.07047e-40	-0.468433	0.058	0.255	2.22508e-36
ANKRD49	1.41041e-40	0.615865	0.934	0.918	2.93168e-36
ENSGALG00000050326	1.42133e-40	0.53477	0.252	0.068	2.95437e-36
IKZF1	1.42723e-40	0.44731	0.181	0.029	2.96664e-36
FBXO43	1.78173e-40	0.545609	0.21	0.045	3.70351e-36
ENSGALG00000050732	1.86126e-40	-0.38998	0.019	0.182	3.86882e-36
GJA1	1.88732e-40	0.717415	0.945	0.927	3.92299e-36
ENSGALG00000041052	2.25657e-40	0.478109	0.984	0.982	4.69052e-36
NDE1	2.27689e-40	0.775935	0.891	0.826	4.73274e-36
DLD	2.52246e-40	0.507355	0.99	0.983	5.24319e-36
YLPM1	2.58082e-40	-0.579613	0.586	0.792	5.36449e-36
CEP170	2.7707e-40	-0.558197	0.799	0.918	5.75918e-36
TSC22D1	3.15321e-40	0.578384	0.931	0.894	6.55427e-36
RPRM	3.8379e-40	0.869954	0.692	0.539	7.97746e-36
ENSGALG00000046098	4.11444e-40	-0.608593	0.362	0.608	8.55228e-36
RERGL	4.18982e-40	-0.424293	0.03	0.201	8.70895e-36
TTC37	4.51913e-40	-0.596214	0.727	0.873	9.39346e-36
TPPP	4.67022e-40	-0.702974	0.748	0.891	9.70752e-36
RMND1	5.56527e-40	-0.510952	0.857	0.957	1.1568e-35
ENSGALG00000049182	5.70625e-40	-0.462112	0.019	0.179	1.1861e-35
TNFAIP8L3	5.7223e-40	-0.484012	0.084	0.293	1.18944e-35
ESCO1	6.79151e-40	-0.550918	0.671	0.848	1.41168e-35
REEP2	6.83717e-40	-0.501314	0.105	0.315	1.42117e-35
NPEPPS	7.53529e-40	0.555818	0.951	0.917	1.56628e-35
RUFY1	7.72932e-40	-0.406681	0.983	0.996	1.60662e-35
RGS6	8.31663e-40	-0.577064	0.304	0.558	1.72869e-35
FPGT	8.55886e-40	-0.466254	0.117	0.339	1.77904e-35
NPY5R	8.80636e-40	0.675216	0.372	0.16	1.83049e-35
FBN1	9.27072e-40	-0.56905	0.191	0.434	1.92701e-35
SAR1B	9.36182e-40	-0.520585	0.802	0.919	1.94595e-35
ENSGALG00000015345	9.72968e-40	-0.435542	0.048	0.235	2.02241e-35
ENSGALG00000044628	1.00357e-39	-0.410915	0.937	0.976	2.08603e-35
PDCD4	1.32565e-39	-0.261542	1	1	2.7555e-35
CETN2	1.35886e-39	0.546973	0.967	0.953	2.82453e-35
ENSGALG00000007151	1.56493e-39	-0.653015	0.423	0.641	3.25287e-35
ETS1	1.59865e-39	-0.550368	0.072	0.271	3.32295e-35
BBOX1	1.67918e-39	-0.546131	0.267	0.52	3.49035e-35
KIF1B	1.77186e-39	-0.523285	0.789	0.908	3.68298e-35
IGF2R	2.05565e-39	-0.626063	0.696	0.868	4.27288e-35
ENSGALG00000049542	2.19977e-39	0.830206	0.558	0.355	4.57244e-35
MYH7B	2.35726e-39	0.529916	0.215	0.049	4.89981e-35
ENSGALG00000034803	2.78075e-39	-0.551316	0.235	0.48	5.78008e-35
SUMO2	3.01e-39	-0.265456	0.999	1	6.25659e-35
DNAH10	3.10013e-39	0.68288	0.861	0.76	6.44392e-35
IFNGR1	3.175e-39	-0.545924	0.334	0.591	6.59956e-35
ENSGALG00000054276	3.24512e-39	0.397793	0.114	0.001	6.7453e-35
VPS8	3.3196e-39	-0.600916	0.522	0.751	6.90012e-35
ENSGALG00000050920	3.62743e-39	0.644259	0.277	0.091	7.53997e-35
TTPAL	4.05477e-39	0.690153	0.569	0.367	8.42824e-35
CHRNA5	4.17387e-39	-0.532276	0.517	0.746	8.67581e-35
SEPT6	4.18072e-39	-0.326749	0.997	0.999	8.69004e-35
ENSGALG00000048899	4.20977e-39	0.613984	0.84	0.763	8.75043e-35
TBC1D5	4.38496e-39	-0.485898	0.091	0.298	9.11458e-35
FANCL	4.7644e-39	0.558452	0.975	0.955	9.90329e-35
ABL2	4.89583e-39	-0.575994	0.461	0.693	1.01765e-34
MSANTD3	5.3355e-39	-0.564157	0.347	0.6	1.10904e-34
ENSGALG00000034218	5.86534e-39	0.369694	0.998	0.997	1.21917e-34
SUMF1	6.0465e-39	-0.617723	0.257	0.495	1.25683e-34
PGRMC2	6.15649e-39	-0.54666	0.662	0.824	1.27969e-34
KANK4	6.50217e-39	-0.470698	0.089	0.291	1.35154e-34
LACTB	7.68108e-39	-0.593094	0.59	0.777	1.59659e-34
SVIP	7.86326e-39	0.546288	0.942	0.917	1.63446e-34
POLR2L	7.88877e-39	-0.349503	0.997	0.999	1.63976e-34
EMP1	7.93188e-39	0.500146	0.176	0.028	1.64872e-34
METTL3	8.00264e-39	0.640354	0.819	0.724	1.66343e-34
ENSGALG00000049062	9.00502e-39	-0.575469	0.645	0.837	1.87178e-34
SLC43A2	9.7213e-39	-0.419667	0.06	0.249	2.02067e-34
ENSGALG00000050672	1.09746e-38	0.70222	0.526	0.314	2.28119e-34
ENSGALG00000048461	1.23043e-38	0.862868	0.672	0.521	2.55757e-34
RPL39L	1.34731e-38	0.37946	1	1	2.80051e-34
CNN3	1.34807e-38	-0.561985	0.353	0.611	2.8021e-34
PLCXD3	1.37284e-38	-0.520228	0.18	0.417	2.85359e-34
TRAF5	1.42909e-38	-0.485125	0.127	0.347	2.9705e-34
SULT4A1	1.45411e-38	0.644665	0.864	0.802	3.02252e-34
TTC32	1.47052e-38	0.63012	0.907	0.866	3.05661e-34
PSMD11	1.54305e-38	0.643312	0.832	0.722	3.20738e-34
AGL	1.65115e-38	-0.535276	0.162	0.396	3.43208e-34
WIPF1	1.86313e-38	-0.439564	0.049	0.233	3.8727e-34
EIF4E	1.87725e-38	-0.434192	0.959	0.988	3.90205e-34
FERMT2	2.05473e-38	-0.541553	0.77	0.907	4.27096e-34
TFPI	2.23096e-38	-0.557777	0.356	0.618	4.63728e-34
TMEM35A	2.24689e-38	-0.663611	0.264	0.504	4.67039e-34
HSP90B1	2.35794e-38	0.453636	1	1	4.90121e-34
NT5DC1	2.3838e-38	-0.491311	0.091	0.291	4.95497e-34
GATA5	2.45512e-38	0.582152	0.176	0.03	5.1032e-34
PLEKHH2	2.56988e-38	-0.36568	0.009	0.153	5.34175e-34
GATD3A	2.68075e-38	-0.481275	0.911	0.956	5.57221e-34
WWC2	2.7363e-38	-0.493778	0.62	0.834	5.68768e-34
KDM5B	2.79656e-38	-0.486223	0.917	0.968	5.81293e-34
GNAI2	2.84133e-38	-0.459339	0.922	0.977	5.906e-34
RAE1	2.85555e-38	-0.582624	0.461	0.69	5.93554e-34
UBLCP1	3.18395e-38	-0.485961	0.791	0.921	6.61816e-34
ENSGALG00000015754	3.30956e-38	0.432521	0.198	0.041	6.87925e-34
ENSGALG00000047627	3.38136e-38	0.550127	0.303	0.111	7.0285e-34
ENSGALG00000051967	3.47449e-38	-0.471701	0.057	0.242	7.22207e-34
SLC35G2	3.53356e-38	0.587879	0.91	0.875	7.34485e-34
DISP3	3.56267e-38	0.577117	0.282	0.098	7.40537e-34
MOCS2	3.98367e-38	-0.408577	0.947	0.984	8.28046e-34
ENSGALG00000015140	4.012e-38	0.641594	0.554	0.343	8.33935e-34
SART3	4.98333e-38	-0.471923	0.938	0.982	1.03584e-33
AAR2	5.07542e-38	-0.515584	0.627	0.819	1.05498e-33
ENSGALG00000034392	5.21648e-38	0.494368	0.199	0.042	1.0843e-33
NADK2	5.78541e-38	-0.587786	0.39	0.624	1.20255e-33
IRX4	5.93061e-38	0.540014	0.191	0.037	1.23274e-33
ENSGALG00000051614	6.14826e-38	0.681725	0.425	0.219	1.27798e-33
ENSGALG00000054294	6.96439e-38	0.678698	0.759	0.634	1.44762e-33
MPHOSPH8	7.85398e-38	0.601831	0.961	0.941	1.63253e-33
DUSP7	8.58502e-38	-0.697076	0.776	0.899	1.78448e-33
FHL3	8.60636e-38	0.65591	0.788	0.646	1.78892e-33
CRYZ	8.99005e-38	-0.598534	0.193	0.42	1.86867e-33
IGF2	8.99756e-38	-0.496148	0.028	0.188	1.87023e-33
IMPAD1	9.01694e-38	-0.53344	0.753	0.897	1.87426e-33
ENSGALG00000048207	9.29916e-38	0.428135	0.152	0.018	1.93292e-33
TDRD7	9.42278e-38	0.523635	0.96	0.959	1.95862e-33
PSMD14	1.06478e-37	-0.531187	0.804	0.931	2.21326e-33
LMNA-ENSGALG00000000470	1.18097e-37	0.455424	0.993	0.994	2.45477e-33
CTH	1.36873e-37	-0.44903	0.05	0.229	2.84505e-33
TXN2	1.41531e-37	-0.355522	0.982	0.993	2.94187e-33
OTX1	1.45239e-37	-0.48746	0.108	0.323	3.01895e-33
ITSN2	1.50278e-37	0.609687	0.859	0.766	3.12369e-33
ANAPC13	1.55561e-37	0.435537	0.996	0.993	3.23349e-33
MAN1A1	1.75882e-37	-0.46887	0.087	0.284	3.65588e-33
NDUFB4	1.82485e-37	0.375624	0.997	0.998	3.79314e-33
ZNF462	1.85114e-37	-0.615918	0.275	0.508	3.84779e-33
UCHL3	1.96064e-37	0.56185	0.953	0.951	4.07539e-33
SASH1	2.18268e-37	-0.520822	0.326	0.576	4.53691e-33
CA9	2.5112e-37	-0.475832	0.913	0.978	5.21979e-33
WFS1	2.83567e-37	-0.523543	0.668	0.846	5.89423e-33
MECR	2.8571e-37	-0.525812	0.51	0.725	5.93878e-33
CCNE1	2.92364e-37	-0.460857	0.08	0.275	6.07707e-33
TLDC1	3.03422e-37	0.716685	0.646	0.479	6.30693e-33
CASP3	3.07098e-37	-0.60852	0.645	0.84	6.38335e-33
KIF5B	3.08364e-37	-0.498287	0.746	0.893	6.40965e-33
IPO7	3.59612e-37	0.5474	0.939	0.917	7.47489e-33
VDAC2	3.64735e-37	0.353241	0.997	0.997	7.58137e-33
SYNM	3.75085e-37	-0.779564	0.419	0.653	7.79652e-33
ENSGALG00000049769	3.97423e-37	0.375719	0.124	0.007	8.26083e-33
ENSGALG00000003175	4.46595e-37	-0.394818	0.042	0.215	9.28293e-33
GRN	4.8686e-37	-0.414352	0.954	0.981	1.01199e-32
NEK7	5.03946e-37	-0.485451	0.202	0.438	1.0475e-32
CALD1	5.24839e-37	0.524332	0.2	0.045	1.09093e-32
TMEM41A	5.33975e-37	0.579049	0.903	0.838	1.10992e-32
SUCLG1	5.47135e-37	-0.433929	0.948	0.987	1.13727e-32
CNTRL	5.65895e-37	-0.511404	0.882	0.964	1.17627e-32
IL1R1	5.78997e-37	-0.4066	0.092	0.293	1.2035e-32
GCHFR	6.24701e-37	-0.557798	0.094	0.293	1.2985e-32
OXCT1	6.74187e-37	-0.372146	0.03	0.192	1.40137e-32
CG-1B	6.78776e-37	0.612645	0.17	0.029	1.4109e-32
RLF	7.06366e-37	-0.498261	0.727	0.885	1.46825e-32
ENSGALG00000004509	7.41144e-37	-0.308925	0.999	1	1.54054e-32
STX3	7.43155e-37	-0.560173	0.301	0.556	1.54472e-32
ADAM23	7.47178e-37	-0.511574	0.267	0.506	1.55308e-32
CYP2U1	8.38686e-37	-0.462004	0.087	0.281	1.74329e-32
TSPAN4	8.52896e-37	-0.423245	0.058	0.242	1.77283e-32
RDH14	8.97182e-37	-0.490633	0.773	0.914	1.86488e-32
ENSGALG00000019276	1.02392e-36	0.372368	0.129	0.009	2.12832e-32
ENSGALG00000048602	1.05814e-36	0.370405	0.146	0.017	2.19945e-32
ELF1	1.11857e-36	-0.545476	0.666	0.856	2.32505e-32
ADAP2	1.27982e-36	0.699497	0.517	0.318	2.66024e-32
GLCCI1	1.2965e-36	-0.54118	0.786	0.929	2.6949e-32
ENSGALG00000046534	1.32316e-36	0.753778	0.769	0.639	2.75033e-32
BHLHE22	1.43072e-36	0.636357	0.82	0.684	2.97389e-32
ENSGALG00000017558	1.50598e-36	0.509328	0.972	0.954	3.13033e-32
ZNF608	1.50684e-36	-0.565132	0.447	0.684	3.13211e-32
SYP	1.52988e-36	-0.450425	0.038	0.204	3.18001e-32
ORAI1	1.73117e-36	-0.535732	0.644	0.837	3.59841e-32
SOCS6	2.0447e-36	-0.555232	0.402	0.645	4.25011e-32
ENSGALG00000015219	2.1181e-36	-0.369525	0.019	0.169	4.40268e-32
ENSGALG00000016251	2.35112e-36	0.653708	0.689	0.533	4.88704e-32
PLXNA4	2.37342e-36	-0.740961	0.077	0.26	4.9334e-32
MAPK12	2.42154e-36	-0.482871	0.718	0.889	5.03342e-32
UACA	2.521e-36	-0.579638	0.662	0.846	5.24015e-32
RNF213	2.69087e-36	-0.654093	0.234	0.459	5.59324e-32
ENSGALG00000037737	2.93912e-36	-0.391979	0.96	0.994	6.10924e-32
SSBP1	2.97735e-36	-0.32674	0.994	0.999	6.18872e-32
THOC7	2.99171e-36	-0.311725	0.995	1	6.21857e-32
ENSGALG00000047802	3.11459e-36	0.492937	0.235	0.067	6.47398e-32
ENSGALG00000051687	3.26355e-36	0.422753	0.18	0.035	6.78361e-32
CENPP	3.5056e-36	0.833186	0.727	0.574	7.28673e-32
LSM5	3.66703e-36	0.328255	0.997	0.999	7.6223e-32
AKAP9	3.89158e-36	-0.432668	0.909	0.984	8.08903e-32
ENSGALG00000012259	4.31189e-36	-0.459753	0.88	0.964	8.9627e-32
SIRT1	4.54158e-36	-0.494711	0.723	0.893	9.44013e-32
NECTIN3	4.80097e-36	-0.518324	0.607	0.813	9.9793e-32
ENSGALG00000034013	4.89154e-36	-0.469694	0.922	0.974	1.01676e-31
MTHFS	5.01223e-36	0.567241	0.817	0.708	1.04184e-31
SEPTIN11	5.3006e-36	-0.573723	0.273	0.51	1.10178e-31
HACD2	5.31215e-36	-0.377059	0.956	0.987	1.10418e-31
COL13A1	5.39058e-36	-0.434864	0.058	0.237	1.12049e-31
ENSGALG00000006899	5.59558e-36	0.286033	0.999	1	1.1631e-31
ENSGALG00000016646	6.27666e-36	0.618946	0.443	0.242	1.30467e-31
DENND5B	7.11021e-36	-0.518969	0.157	0.378	1.47793e-31
GLTP	7.18311e-36	-0.531328	0.384	0.624	1.49308e-31
TBC1D19	7.66685e-36	-0.548045	0.275	0.508	1.59363e-31
ENSGALG00000048571	8.13356e-36	0.732423	0.596	0.406	1.69064e-31
ABCG1	8.37413e-36	0.619905	0.41	0.206	1.74065e-31
CDCA3	8.56591e-36	1.30237	0.66	0.513	1.78051e-31
EHD4	9.10852e-36	-0.430707	0.109	0.311	1.8933e-31
ADD2	9.26247e-36	-0.572356	0.25	0.488	1.9253e-31
BICD2	1.0147e-35	-0.555944	0.65	0.826	2.10915e-31
OSBPL6	1.03322e-35	-0.621495	0.513	0.712	2.14765e-31
JMJD1C	1.05755e-35	-0.432996	0.964	0.99	2.19822e-31
LYRM7	1.05963e-35	-0.463038	0.807	0.918	2.20255e-31
EFL1	1.15763e-35	-0.495706	0.721	0.875	2.40624e-31
MRPL23	1.22344e-35	-0.39265	0.979	0.995	2.54303e-31
TADA2A	1.38454e-35	-0.46596	0.555	0.778	2.8779e-31
MRRFP1	1.40526e-35	-0.482291	0.723	0.88	2.92096e-31
GNAI3	1.43909e-35	-0.395588	0.978	0.995	2.99128e-31
UBE2I	1.53212e-35	-0.354124	0.982	0.997	3.18466e-31
NAXE	1.58737e-35	-0.413779	0.97	0.991	3.2995e-31
INPP5A	1.68824e-35	-0.506686	0.772	0.913	3.50917e-31
PREPL	1.68932e-35	-0.50439	0.185	0.411	3.51141e-31
USP12	1.71386e-35	-0.521115	0.445	0.67	3.56243e-31
ENSGALG00000016755	1.7786e-35	0.462636	0.246	0.077	3.697e-31
MFF	1.79546e-35	-0.365093	0.968	0.994	3.73205e-31
PLA2G15	1.90758e-35	-0.468933	0.182	0.413	3.9651e-31
RILPL1	1.91063e-35	-0.385187	0.982	0.995	3.97143e-31
ENSGALG00000046009	2.06137e-35	-0.531233	0.203	0.438	4.28477e-31
TMEM97	2.19334e-35	0.682397	0.76	0.652	4.55908e-31
HDGF	2.19459e-35	0.33475	0.998	0.998	4.56168e-31
ENSGALG00000013590	2.20699e-35	-0.440745	0.906	0.97	4.58744e-31
BHLHE23	2.42831e-35	0.665962	0.518	0.322	5.04748e-31
GTF2F2	2.66952e-35	-0.432723	0.925	0.969	5.54887e-31
CORO1C	3.21639e-35	0.605777	0.914	0.883	6.68558e-31
RIBC2	3.3347e-35	0.639821	0.502	0.309	6.93152e-31
SLC13A1	3.83131e-35	0.348021	0.135	0.014	7.96376e-31
FBXO15	3.93136e-35	0.636713	0.815	0.713	8.17172e-31
MINA	4.14514e-35	0.464447	0.983	0.976	8.6161e-31
ZCCHC17	4.82144e-35	-0.391755	0.969	0.99	1.00218e-30
AKAP1	4.88972e-35	-0.459337	0.896	0.969	1.01638e-30
POGLUT3	4.89523e-35	-0.523055	0.546	0.751	1.01752e-30
PKIG	5.63753e-35	0.401455	0.128	0.011	1.17182e-30
AMH	6.47728e-35	1.21302	0.198	0.048	1.34637e-30
ENSGALG00000054655	7.63999e-35	0.675675	0.497	0.292	1.58805e-30
N4BP1	7.877e-35	0.577455	0.903	0.855	1.63731e-30
UHRF2	8.02791e-35	-0.492887	0.718	0.881	1.66868e-30
CALML4	8.06189e-35	-0.690653	0.553	0.746	1.67574e-30
ENSGALG00000004110	8.21173e-35	-0.337462	0.984	0.995	1.70689e-30
TLX3	8.60986e-35	0.608827	0.228	0.067	1.78965e-30
ALDH18A1	8.89143e-35	0.619874	0.847	0.763	1.84817e-30
ENSGALG00000051548	9.94344e-35	-0.47755	0.406	0.644	2.06684e-30
MOV10	1.0136e-34	0.409751	0.168	0.031	2.10687e-30
ARMC2	1.02345e-34	-0.475393	0.198	0.429	2.12735e-30
ENSGALG00000051880	1.10577e-34	0.556556	0.282	0.104	2.29845e-30
POF1B	1.12509e-34	0.674797	0.577	0.394	2.33862e-30
FBXL5	1.16362e-34	-0.419432	0.86	0.943	2.41869e-30
ENSGALG00000042023	1.20594e-34	0.619534	0.39	0.192	2.50667e-30
HNRNPU	1.22005e-34	-0.381719	0.994	0.997	2.53601e-30
ACTR2	1.27498e-34	-0.360006	0.966	0.995	2.65018e-30
PRDX1	1.28035e-34	0.274605	0.999	1	2.66134e-30
ENSGALG00000035749	1.33926e-34	0.587412	0.91	0.879	2.78378e-30
NAPA	1.49124e-34	0.568555	0.882	0.829	3.09969e-30
JUP	1.49881e-34	0.758673	0.765	0.66	3.11542e-30
ARSB	1.52186e-34	-0.397647	0.064	0.241	3.16334e-30
ACBD5	1.54197e-34	0.547681	0.943	0.93	3.20514e-30
RTN1	1.60442e-34	0.701711	0.669	0.515	3.33494e-30
SORBS1	1.64886e-34	-0.3832	0.039	0.198	3.42732e-30
RBM46	1.76137e-34	0.488378	0.954	0.924	3.66119e-30
TCTE3	1.82302e-34	-0.393447	0.052	0.222	3.78934e-30
COPB2	1.86143e-34	-0.386855	0.977	0.994	3.86918e-30
TYW3	2.07973e-34	-0.532829	0.623	0.821	4.32293e-30
GDF6	2.10762e-34	0.418883	0.209	0.054	4.3809e-30
ENSGALG00000006564	2.16517e-34	-0.512564	0.779	0.902	4.50053e-30
NSA2	2.55879e-34	0.310532	1	0.999	5.3187e-30
ENSGALG00000046258	2.88532e-34	-0.50926	0.642	0.832	5.99743e-30
CEP162	2.88993e-34	-0.494451	0.78	0.906	6.00701e-30
RPS6KA1	2.91019e-34	-0.516746	0.263	0.491	6.04911e-30
KARS	2.9729e-34	0.448071	0.985	0.988	6.17947e-30
FH	3.01842e-34	-0.486562	0.865	0.946	6.27408e-30
SMAD1	3.19932e-34	-0.419981	0.93	0.978	6.6501e-30
COPS7B	3.22489e-34	-0.519695	0.709	0.871	6.70325e-30
ENSGALG00000054746	3.49516e-34	0.624533	0.91	0.862	7.26503e-30
GDI1	3.53744e-34	0.471172	0.965	0.972	7.35293e-30
ENSGALG00000036935	3.7127e-34	-0.367586	0.98	0.993	7.71721e-30
APP	4.19584e-34	-0.491771	0.486	0.708	8.72147e-30
UGDH	4.54965e-34	-0.424369	0.727	0.895	9.45691e-30
CD200	4.89151e-34	0.628659	0.505	0.3	1.01675e-29
ENSGALG00000030849	5.44699e-34	-0.493759	0.619	0.814	1.13221e-29
AIMP1	5.86158e-34	-0.403117	0.965	0.992	1.21839e-29
NUP133	5.94773e-34	0.577068	0.856	0.788	1.23629e-29
SLC4A1AP	6.40065e-34	-0.44986	0.584	0.809	1.33044e-29
CELF1	6.59839e-34	-0.447083	0.91	0.962	1.37154e-29
HNRNPH2	7.79883e-34	-0.30535	1	1	1.62106e-29
PHKA2	7.87186e-34	0.629421	0.634	0.463	1.63625e-29
ENSGALG00000048896	8.10362e-34	0.392014	0.134	0.016	1.68442e-29
VOPP1	8.521e-34	-0.545437	0.604	0.775	1.77117e-29
NFKB1	8.54505e-34	-0.438681	0.159	0.37	1.77617e-29
ENSGALG00000048880	9.44386e-34	0.49189	0.246	0.08	1.963e-29
ENSGALG00000031260	9.57419e-34	0.638359	0.617	0.461	1.99009e-29
ELP1	9.62133e-34	0.484149	0.967	0.96	1.99989e-29
ENSGALG00000045985	9.91307e-34	0.410757	0.152	0.024	2.06053e-29
ENSGALG00000048934	1.01613e-33	0.351313	0.117	0.008	2.11212e-29
HPCAL1	1.03967e-33	0.532741	0.911	0.848	2.16106e-29
SYBU	1.10954e-33	0.679425	0.705	0.559	2.3063e-29
ENSGALG00000054418	1.11281e-33	-0.449997	0.017	0.154	2.31309e-29
ENSGALG00000039659	1.11286e-33	0.682563	0.531	0.322	2.31318e-29
RAI14	1.17514e-33	-0.521435	0.768	0.885	2.44265e-29
SALL1	1.18411e-33	-0.71226	0.6	0.792	2.4613e-29
PEPD	1.19966e-33	-0.525971	0.71	0.86	2.49362e-29
CHAC2	1.41549e-33	0.732237	0.741	0.619	2.94225e-29
ENSGALG00000048038	1.442e-33	0.593601	0.406	0.21	2.99735e-29
MAPK9	1.54235e-33	-0.443262	0.793	0.925	3.20593e-29
ILF2	1.56293e-33	0.385302	0.986	0.991	3.2487e-29
TCTN3	1.61837e-33	0.552403	0.929	0.901	3.36394e-29
COQ9	1.65973e-33	-0.406185	0.95	0.984	3.44992e-29
ENSGALG00000045115	1.75536e-33	0.797733	0.547	0.366	3.64869e-29
PCYT2	1.76438e-33	0.584145	0.958	0.927	3.66745e-29
ITPK1	1.80305e-33	-0.491586	0.616	0.811	3.74782e-29
MEA1	2.02793e-33	-0.328009	0.993	1	4.21526e-29
DDR1	2.09085e-33	0.677608	0.677	0.537	4.34605e-29
PIAS2	2.15998e-33	0.593693	0.654	0.488	4.48973e-29
ENSGALG00000045877	2.21875e-33	0.570022	0.265	0.096	4.6119e-29
HIGD1C	2.23456e-33	-0.604225	0.559	0.762	4.64477e-29
ENSGALG00000014902	2.30652e-33	-0.495604	0.673	0.843	4.79433e-29
SLC12A4	2.3122e-33	-0.542462	0.188	0.396	4.80613e-29
DRAXIN	2.80492e-33	-0.526587	0.195	0.411	5.83031e-29
NOC3L	2.9991e-33	-0.551858	0.6	0.789	6.23393e-29
XRN2	3.03799e-33	0.475638	0.986	0.971	6.31477e-29
RANBP9	3.17877e-33	-0.451269	0.733	0.901	6.60739e-29
SEMA6B	3.2453e-33	-0.446229	0.141	0.346	6.74568e-29
DLGAP5	3.45293e-33	1.26282	0.658	0.501	7.17725e-29
THEM4	3.6061e-33	-0.459396	0.875	0.943	7.49563e-29
ENSGALG00000044225	3.80477e-33	-0.599872	0.621	0.8	7.90859e-29
ENSGALG00000017072	4.12073e-33	-0.487522	0.186	0.408	8.56536e-29
MYO3A	4.14523e-33	-0.435751	0.122	0.325	8.61627e-29
NPR3	4.18407e-33	-0.497005	0.61	0.815	8.69701e-29
ENSGALG00000035476	4.28446e-33	0.644932	0.713	0.58	8.90568e-29
RBM11	4.57491e-33	0.630716	0.59	0.407	9.50942e-29
ROGDI	4.66065e-33	0.659026	0.625	0.477	9.68762e-29
IGF1R	4.86733e-33	0.417076	0.991	0.995	1.01172e-28
KDM7A	4.86811e-33	-0.506141	0.385	0.623	1.01189e-28
DCAF17	5.10988e-33	-0.483399	0.18	0.395	1.06214e-28
SAMD11	5.4645e-33	0.688912	0.555	0.366	1.13585e-28
ACBD6	5.80176e-33	-0.445027	0.795	0.927	1.20595e-28
SF3B5	6.39912e-33	0.50055	0.993	0.993	1.33012e-28
THADA	6.43369e-33	-0.361694	0.038	0.194	1.33731e-28
PRKAG2	6.46443e-33	-0.36839	0.944	0.984	1.3437e-28
SALL4	6.72189e-33	-0.599781	0.885	0.958	1.39721e-28
ENSGALG00000047009	6.78801e-33	-0.470156	0.791	0.917	1.41096e-28
ATP5S	7.00284e-33	-0.521267	0.449	0.674	1.45561e-28
ENSGALG00000054463	7.15262e-33	0.630403	0.755	0.634	1.48674e-28
VKORC1L1	7.19799e-33	-0.428215	0.849	0.935	1.49617e-28
ENSGALG00000046879	8.35176e-33	0.331854	0.146	0.022	1.736e-28
PTPA	8.35497e-33	0.602437	0.863	0.79	1.73666e-28
LAP3	8.98546e-33	-0.421604	0.958	0.98	1.86772e-28
CD36	9.39489e-33	0.325269	0.114	0.008	1.95282e-28
CREB1	1.04471e-32	-0.489297	0.513	0.734	2.17153e-28
GPR139	1.0525e-32	0.501179	0.306	0.127	2.18773e-28
RPS6KL1	1.07351e-32	-0.302145	0.011	0.139	2.23139e-28
ENSGALG00000031564	1.07415e-32	-0.551178	0.315	0.551	2.23273e-28
SNX3	1.17138e-32	-0.376114	0.983	0.997	2.43482e-28
ENSGALG00000054032	1.26015e-32	-0.46511	0.241	0.47	2.61935e-28
ENSGALG00000047664	1.27341e-32	0.487233	0.956	0.945	2.64691e-28
PRKCD	1.29814e-32	0.52032	0.934	0.889	2.69831e-28
ENSGALG00000035994	1.46776e-32	0.596549	0.972	0.95	3.05088e-28
MUM1L1	1.50128e-32	-0.468566	0.714	0.874	3.12056e-28
ENSGALG00000051795	1.51349e-32	-0.38055	0.049	0.208	3.14595e-28
GNOT2	1.52929e-32	-0.42389	0.019	0.153	3.17878e-28
MRPL43	1.60128e-32	-0.335068	0.988	0.998	3.32842e-28
HADH	1.70923e-32	-0.358126	0.959	0.992	3.55281e-28
NUDT7	1.76302e-32	0.575087	0.886	0.841	3.66461e-28
ALG12	1.78608e-32	0.441442	0.97	0.972	3.71255e-28
LDHB	1.79131e-32	-0.27631	1	1	3.72342e-28
ABCA5	1.91072e-32	-0.398365	0.107	0.3	3.97161e-28
ENSGALG00000026776	1.98346e-32	-0.501079	0.425	0.643	4.12283e-28
ENSGALG00000047454	2.17795e-32	0.617674	0.28	0.111	4.52709e-28
ENSGALG00000051331	2.23843e-32	0.570347	0.902	0.864	4.65281e-28
AP3S1	2.38101e-32	-0.410461	0.946	0.981	4.94917e-28
TGM2-ENSGALG00000029343	2.40357e-32	0.470287	0.97	0.972	4.99607e-28
GNA11	2.43382e-32	0.491832	0.953	0.947	5.05893e-28
ENSGALG00000049071	2.48271e-32	0.385333	0.129	0.015	5.16057e-28
ENSGALG00000048698	2.49634e-32	-0.498102	0.711	0.87	5.18889e-28
ENSGALG00000053314	2.56556e-32	0.460913	0.203	0.057	5.33278e-28
TIMMDC1	2.64533e-32	-0.368272	0.973	0.99	5.49859e-28
ZNF106	2.71019e-32	-0.567632	0.628	0.801	5.6334e-28
MAP1B	2.84711e-32	0.708601	0.738	0.599	5.91801e-28
RAB32	3.25149e-32	-0.305894	0.01	0.135	6.75856e-28
LEPROT	3.33521e-32	-0.463579	0.789	0.919	6.93257e-28
ENSGALG00000052672	3.35415e-32	0.41801	0.985	0.985	6.97193e-28
KIAA1143	3.42637e-32	-0.372577	0.986	0.995	7.12204e-28
ENSGALG00000014589	3.47969e-32	0.463311	0.98	0.974	7.23288e-28
C9orf69	3.63192e-32	-0.473652	0.654	0.832	7.5493e-28
RMND5A	3.79401e-32	-0.512474	0.665	0.843	7.88624e-28
TSHZ1	3.84348e-32	0.636969	0.436	0.241	7.98906e-28
AKAP11	3.88275e-32	-0.456732	0.285	0.517	8.07068e-28
ENSGALG00000010457	3.93514e-32	-0.519528	0.344	0.58	8.17957e-28
CERCAM	3.9828e-32	-0.40803	0.099	0.286	8.27866e-28
DLG1	4.03008e-32	-0.41351	0.114	0.312	8.37693e-28
NMRK2	4.34762e-32	1.15225	0.282	0.109	9.03696e-28
MN1	4.60297e-32	-0.546992	0.388	0.616	9.56774e-28
KLHDC2	4.71825e-32	0.585923	0.875	0.833	9.80735e-28
AvBD10	4.73513e-32	0.299781	0.21	0.06	9.84245e-28
MICU3	4.76209e-32	-0.488828	0.393	0.621	9.89848e-28
MFSD11	4.87737e-32	0.519817	0.835	0.763	1.01381e-27
DYNC1LI2	4.89383e-32	0.593009	0.866	0.828	1.01723e-27
FKBP11	4.94539e-32	-0.467347	0.237	0.461	1.02795e-27
PAM	5.04206e-32	0.587069	0.836	0.744	1.04804e-27
NMI	5.5188e-32	0.638108	0.688	0.543	1.14714e-27
SLC38A11	5.66897e-32	-0.4839	0.203	0.42	1.17835e-27
ENSGALG00000024628	6.21641e-32	0.477867	0.231	0.073	1.29214e-27
EVA1C	6.56682e-32	0.424437	0.212	0.06	1.36498e-27
ENSGALG00000026970	7.02816e-32	-0.544168	0.638	0.798	1.46087e-27
LRP11	7.03691e-32	0.531792	0.887	0.845	1.46269e-27
DDX52	7.38168e-32	0.510526	0.927	0.908	1.53436e-27
RPA3	7.45263e-32	-0.448431	0.939	0.978	1.5491e-27
PRTFDC1	7.50656e-32	-0.351556	0.05	0.208	1.56031e-27
ENSGALG00000026215	7.99876e-32	-0.47265	0.195	0.408	1.66262e-27
ENSGALG00000039116	8.24894e-32	0.621441	0.798	0.715	1.71462e-27
CRYM	8.41546e-32	-0.53516	0.522	0.724	1.74924e-27
CCDC88C	8.72188e-32	-0.433684	0.891	0.962	1.81293e-27
SRSF11	9.67792e-32	-0.418061	0.935	0.981	2.01165e-27
EFNB2	1.02109e-31	-0.468827	0.219	0.436	2.12243e-27
FAM20A	1.14832e-31	-0.335068	0.041	0.192	2.38689e-27
ADI1	1.18408e-31	-0.421774	0.178	0.393	2.46122e-27
ENSGALG00000055069	1.24672e-31	0.576139	0.856	0.787	2.59142e-27
APLN	1.25183e-31	-0.382119	0.087	0.267	2.60205e-27
BCAT1	1.27327e-31	-0.407316	0.085	0.262	2.64662e-27
KIAA1109	1.28648e-31	-0.348003	0.98	0.997	2.67407e-27
ENSGALG00000040371	1.31175e-31	-0.431745	0.101	0.285	2.7266e-27
TLE4	1.32215e-31	0.609519	0.721	0.565	2.74821e-27
TRAF3IP1	1.37389e-31	-0.345464	0.983	0.997	2.85577e-27
CDYL2	1.38393e-31	-0.350712	0.041	0.194	2.87665e-27
PINK1	1.39415e-31	-0.331384	0.987	0.994	2.89787e-27
CCDC127	1.39614e-31	0.602417	0.843	0.834	2.90202e-27
SIVA1	1.44405e-31	0.497081	0.956	0.943	3.00161e-27
PEX6	1.47537e-31	0.593814	0.716	0.591	3.06671e-27
CLRN1	1.54721e-31	-0.365761	0.049	0.206	3.21603e-27
FAT1	1.65347e-31	-0.587329	0.58	0.77	3.43691e-27
CCDC91	1.6766e-31	0.616408	0.813	0.742	3.48498e-27
EHHADH	1.68979e-31	0.592941	0.755	0.62	3.51239e-27
ENSGALG00000049151	1.80557e-31	0.565267	0.379	0.194	3.75305e-27
RPP30	1.80955e-31	-0.635848	0.316	0.522	3.76133e-27
PATJ	1.93206e-31	-0.306997	0.006	0.123	4.01597e-27
TMEM106B	2.00126e-31	-0.531038	0.553	0.744	4.15983e-27
HLCS	2.01848e-31	-0.476856	0.382	0.607	4.19562e-27
RFKL	2.14187e-31	-0.513832	0.792	0.904	4.45208e-27
NOL10	2.18104e-31	-0.395732	0.915	0.966	4.53352e-27
DICER1	2.23398e-31	-0.480626	0.588	0.784	4.64355e-27
CRTAP	2.27474e-31	0.583228	0.857	0.781	4.72828e-27
DDX4	2.30162e-31	0.344425	0.997	0.994	4.78414e-27
C15orf61	2.47929e-31	-0.486229	0.806	0.908	5.15345e-27
VAMP3	2.48558e-31	0.588743	0.804	0.728	5.16653e-27
FNBP1L	2.51049e-31	-0.416324	0.921	0.974	5.21831e-27
TFG	2.71116e-31	0.391824	0.99	0.991	5.63542e-27
H2AFY2	3.05604e-31	-0.484077	0.224	0.446	6.35228e-27
MLC1	3.19035e-31	0.66029	0.45	0.267	6.63146e-27
ENSGALG00000043598	3.38557e-31	0.458577	1	1	7.03725e-27
PPP2R5C	3.62837e-31	0.595517	0.82	0.74	7.54192e-27
ENSGALG00000032534	3.73731e-31	-0.359503	0.03	0.173	7.76837e-27
PHF13	3.81334e-31	-0.504732	0.401	0.62	7.9264e-27
RBBP8	3.81991e-31	-0.454258	0.691	0.865	7.94007e-27
KMT2E	4.03681e-31	0.558507	0.946	0.922	8.39091e-27
MTMR10	4.09721e-31	0.57657	0.699	0.552	8.51647e-27
NKAIN2	4.1282e-31	-0.451599	0.142	0.343	8.58088e-27
TMEM231	4.20071e-31	0.508787	0.914	0.872	8.7316e-27
ELOVL6	4.34283e-31	-0.452853	0.246	0.472	9.027e-27
ENSGALG00000048939	4.51649e-31	0.587673	0.776	0.666	9.38797e-27
MIB1	4.83536e-31	-0.453653	0.858	0.953	1.00508e-26
UBE2Q2	4.86199e-31	-0.428876	0.85	0.943	1.01061e-26
DCTN2	5.1221e-31	0.416026	0.977	0.98	1.06468e-26
PRELID1	6.23501e-31	-0.299026	0.997	0.999	1.29601e-26
ARHGEF10	6.2504e-31	-0.413565	0.08	0.252	1.29921e-26
CLIP2	6.53353e-31	-0.293621	0.013	0.136	1.35806e-26
SDF2L1	6.87594e-31	0.508644	0.924	0.927	1.42923e-26
ANGEL2	7.99508e-31	-0.370207	0.787	0.906	1.66186e-26
ENSGALG00000052497	8.15046e-31	0.606555	0.489	0.316	1.69416e-26
PTPN12	8.86005e-31	-0.451547	0.702	0.857	1.84165e-26
ENSGALG00000048070	1.02387e-30	0.606772	0.422	0.241	2.12821e-26
ENSGALG00000004400	1.09999e-30	-0.44759	0.235	0.45	2.28645e-26
NEFL	1.12939e-30	0.619146	0.489	0.305	2.34754e-26
KIAA0232	1.15046e-30	-0.40941	0.955	0.984	2.39135e-26
KNSTRN	1.15825e-30	1.12017	0.78	0.7	2.40754e-26
INAFM2	1.18091e-30	0.620837	0.644	0.496	2.45464e-26
ANKHD1	1.21716e-30	-0.487771	0.742	0.88	2.52998e-26
KIF1A	1.26993e-30	-0.407458	0.028	0.165	2.63968e-26
ENSGALG00000049015	1.38188e-30	0.696919	0.748	0.649	2.87238e-26
IL7	1.39236e-30	0.309357	0.13	0.018	2.89415e-26
SEC11A	1.46543e-30	-0.355733	0.981	0.991	3.04604e-26
NRDC	1.59297e-30	0.488268	0.964	0.956	3.31114e-26
ENSGALG00000049262	1.65971e-30	-0.455934	0.191	0.396	3.44987e-26
SCNN1B	1.67483e-30	-0.326366	0.035	0.177	3.4813e-26
NWD2	1.67527e-30	-0.415542	0.111	0.297	3.48221e-26
GATM	1.68148e-30	-0.373779	0.055	0.212	3.49513e-26
EP300	1.73166e-30	-0.462873	0.866	0.947	3.59942e-26
LRRC61	1.87132e-30	-0.360133	0.063	0.226	3.88972e-26
ALDH1A1	1.88989e-30	0.485016	0.135	0.02	3.92832e-26
TERT	2.18486e-30	0.615378	0.726	0.585	4.54146e-26
MARCH8	2.24699e-30	-0.442118	0.168	0.371	4.67059e-26
B3GNT2	2.31475e-30	-0.485355	0.822	0.922	4.81143e-26
ENSGALG00000053721	2.3329e-30	-0.331483	0.047	0.199	4.84917e-26
ENSGALG00000054064	2.36574e-30	0.450209	0.235	0.08	4.91742e-26
ARHGDIA	2.39509e-30	0.494822	0.972	0.967	4.97843e-26
TEAD1	2.55257e-30	-0.464271	0.422	0.646	5.30577e-26
PEBP1	2.65356e-30	-0.335249	0.999	0.998	5.51568e-26
ENSGALG00000048246	2.76146e-30	-0.436406	0.448	0.68	5.73998e-26
FAU	3.02891e-30	0.282231	0.999	1	6.29589e-26
PHF14	3.04819e-30	-0.516262	0.693	0.84	6.33597e-26
ENSGALG00000032057	3.0533e-30	0.58281	0.669	0.513	6.34659e-26
PPP1CC	3.16842e-30	-0.416197	0.87	0.964	6.58588e-26
ENSGALG00000054181	3.19849e-30	0.585751	0.395	0.218	6.64839e-26
ENSGALG00000013430	3.21553e-30	-0.493655	0.415	0.637	6.68379e-26
CDC40	3.61297e-30	-0.422639	0.906	0.965	7.50991e-26
DDC	3.91017e-30	0.315597	0.125	0.016	8.12768e-26
UHRF1	4.03317e-30	0.661003	0.931	0.917	8.38336e-26
GSTK1	4.14234e-30	-0.444447	0.775	0.895	8.61027e-26
KHDRBS2	4.18699e-30	-0.435999	0.112	0.295	8.70308e-26
COX20	4.24334e-30	0.433555	0.973	0.976	8.8202e-26
SLC40A1	4.37512e-30	-0.37771	0.165	0.362	9.09413e-26
ENSGALG00000049692	4.49051e-30	0.526752	0.315	0.144	9.33397e-26
RUSC2	4.63324e-30	0.458731	0.249	0.09	9.63065e-26
KMT2C	4.86786e-30	0.60849	0.865	0.789	1.01183e-25
FBXW11	5.32848e-30	0.51376	0.875	0.823	1.10758e-25
QPCT	5.44955e-30	-0.490568	0.786	0.908	1.13274e-25
HIVEP3	5.51351e-30	-0.427006	0.099	0.281	1.14604e-25
ACSL4	5.9597e-30	-0.346016	0.051	0.201	1.23878e-25
ENSGALG00000046788	5.99466e-30	0.547896	0.297	0.129	1.24605e-25
MTUS1	6.04187e-30	-0.468219	0.224	0.435	1.25586e-25
PTPRN	6.30061e-30	0.504787	0.213	0.068	1.30964e-25
RAD21L1	6.44301e-30	0.369644	0.133	0.02	1.33924e-25
SEMA6A	7.22134e-30	-0.605084	0.354	0.562	1.50103e-25
GOLGB1	7.26107e-30	-0.474112	0.768	0.906	1.50929e-25
ENSGALG00000055016	7.69573e-30	-0.421468	0.125	0.316	1.59964e-25
HS6ST2	8.48173e-30	0.661407	0.538	0.372	1.76301e-25
ENSGALG00000047704	8.50059e-30	0.637859	0.583	0.426	1.76693e-25
ENSGALG00000035201	8.85141e-30	0.474939	0.922	0.92	1.83985e-25
SRGAP1	9.09168e-30	0.357718	0.996	0.998	1.8898e-25
MORC2	9.19154e-30	0.556917	0.947	0.925	1.91055e-25
CAMSAP2	9.38609e-30	-0.463355	0.234	0.444	1.95099e-25
ENSGALG00000051456	9.56679e-30	-0.324473	0.024	0.154	1.98855e-25
ENSGALG00000006851	9.61746e-30	-0.366485	0.068	0.233	1.99909e-25
SIAH2	1.00249e-29	-0.345504	0.073	0.238	2.08377e-25
FEN1	1.08025e-29	0.663416	0.827	0.768	2.24541e-25
ENSGALG00000034288	1.08041e-29	0.647893	0.638	0.481	2.24573e-25
ITGAV	1.11191e-29	-0.470152	0.58	0.776	2.31122e-25
CCDC171	1.19398e-29	0.484152	0.96	0.958	2.4818e-25
RIC8A	1.23607e-29	-0.516819	0.242	0.452	2.56929e-25
ENSGALG00000040296	1.23654e-29	0.572321	0.381	0.202	2.57028e-25
CLMN	1.26896e-29	-0.331887	0.025	0.156	2.63765e-25
SMS	1.27816e-29	-0.342435	0.974	0.993	2.65678e-25
CUL2	1.40507e-29	-0.500655	0.467	0.678	2.92059e-25
SMC4	1.45262e-29	0.682077	0.855	0.775	3.01942e-25
WDR91	1.51148e-29	0.454915	0.97	0.965	3.14177e-25
FSTL5	1.52676e-29	-0.288603	0.014	0.134	3.17353e-25
PPID	1.5841e-29	0.308825	0.997	0.998	3.29271e-25
SPATA6	1.78152e-29	-0.486771	0.345	0.553	3.70307e-25
PHIP	1.89754e-29	-0.468081	0.534	0.741	3.94423e-25
PTGR2	2.02975e-29	-0.432762	0.737	0.883	4.21904e-25
ENSGALG00000045185	2.03116e-29	1.03467	0.585	0.428	4.22197e-25
COA8	2.57199e-29	0.462132	0.942	0.933	5.34614e-25
PDE3B	2.65034e-29	-0.475855	0.441	0.653	5.50899e-25
ENSGALG00000031197	2.67749e-29	0.445026	0.166	0.04	5.56542e-25
ACSL3	2.71144e-29	-0.480972	0.522	0.717	5.636e-25
KCNIP1	2.77289e-29	-0.435233	0.145	0.333	5.76373e-25
ACTR6	2.91876e-29	0.308825	0.999	0.999	6.06693e-25
PRMT3	3.15232e-29	-0.481315	0.488	0.699	6.55241e-25
CDC37L1	3.15698e-29	0.408746	0.977	0.984	6.56211e-25
PTCHD1	3.18471e-29	0.550844	0.688	0.553	6.61974e-25
SLC35E3	3.41057e-29	-0.475032	0.415	0.62	7.0892e-25
NEUROG1	3.47354e-29	-0.45171	0.01	0.124	7.2201e-25
SPATA48	3.53179e-29	0.418159	0.187	0.051	7.34119e-25
ORMDL1	3.54277e-29	-0.42514	0.29	0.515	7.364e-25
ENSGALG00000028009	3.58486e-29	-0.422437	0.35	0.572	7.45148e-25
HSPA4	3.76435e-29	0.406507	0.975	0.98	7.82458e-25
MARS	4.05175e-29	0.508977	0.958	0.942	8.42198e-25
TUBA1A	4.11261e-29	0.406341	0.929	0.844	8.54847e-25
VTI1B	4.13893e-29	-0.382599	0.831	0.939	8.60318e-25
ARL9	4.49966e-29	-0.429716	0.837	0.93	9.35299e-25
RAP1B	4.55489e-29	-0.394614	0.951	0.984	9.46779e-25
DNAJB6	4.5924e-29	0.582239	0.855	0.825	9.54577e-25
NUDT16L1	4.95307e-29	-0.267907	0.997	0.999	1.02955e-24
ENSGALG00000055090	5.01198e-29	-0.393941	0.029	0.16	1.04179e-24
ENSGALG00000048942	5.20911e-29	0.323942	0.139	0.024	1.08277e-24
BCKDHB	5.58081e-29	-0.408941	0.104	0.281	1.16003e-24
RAB34	5.61959e-29	-0.487037	0.429	0.639	1.16809e-24
DHRS4	5.64528e-29	-0.341847	0.95	0.986	1.17343e-24
SNAI1	5.76512e-29	-0.554583	0.167	0.362	1.19834e-24
EIF3J	5.7904e-29	0.421618	0.992	0.996	1.20359e-24
STX18	5.82224e-29	-0.434683	0.704	0.854	1.21021e-24
UPF2	5.84145e-29	0.489508	0.948	0.926	1.2142e-24
PROX1	5.90685e-29	-0.400887	0.069	0.228	1.2278e-24
ENSGALG00000027159	5.96274e-29	-0.471142	0.326	0.552	1.23942e-24
PDE3A	6.02153e-29	-0.427883	0.147	0.338	1.25164e-24
HIP1	6.20016e-29	-0.419513	0.244	0.458	1.28877e-24
SMC2	6.37048e-29	0.990877	0.875	0.817	1.32417e-24
SCRN3	6.89365e-29	-0.496069	0.523	0.724	1.43291e-24
CZIB	6.95347e-29	0.47677	0.9	0.862	1.44535e-24
ENSGALG00000051497	6.97446e-29	-0.307645	0.03	0.164	1.44971e-24
ENSGALG00000042984	7.09397e-29	-0.370476	0.915	0.971	1.47455e-24
GNB1	7.57818e-29	0.456055	0.988	0.991	1.5752e-24
GPI	8.15167e-29	-0.260382	0.997	0.999	1.69441e-24
ZNF362	8.60318e-29	0.5496	0.691	0.555	1.78826e-24
PSAP	9.04311e-29	-0.457909	0.534	0.734	1.8797e-24
ENSGALG00000053030	9.67288e-29	-0.675362	0.163	0.351	2.0106e-24
NEXMIF	9.78796e-29	-0.406911	0.154	0.348	2.03453e-24
ENSGALG00000011639	9.96094e-29	-0.491041	0.541	0.738	2.07048e-24
EPHA4	1.00899e-28	-0.3151	0.058	0.21	2.09728e-24
WEE1	1.00992e-28	0.640273	0.915	0.883	2.09923e-24
CHIC1	1.0245e-28	-0.46334	0.567	0.764	2.12952e-24
ENSGALG00000017040	1.136e-28	0.378485	0.156	0.034	2.36129e-24
TBL1XR1	1.14197e-28	-0.313162	0.994	0.999	2.37369e-24
BAZ1B	1.17082e-28	-0.302932	0.984	0.999	2.43366e-24
NBN	1.21586e-28	0.542501	0.812	0.757	2.52729e-24
BCAS2	1.25393e-28	0.378385	0.991	0.985	2.60641e-24
NPB	1.28283e-28	0.535317	0.82	0.75	2.66648e-24
PLEKHF2	1.28502e-28	0.468375	0.83	0.742	2.67105e-24
YIPF5	1.297e-28	-0.496973	0.615	0.778	2.69594e-24
ENSGALG00000005475	1.37483e-28	-0.528877	0.385	0.598	2.85773e-24
CANX	1.37707e-28	-0.374232	0.99	0.999	2.86239e-24
TERF2IP	1.38664e-28	-0.335457	0.947	0.984	2.88226e-24
UBE2E1	1.42414e-28	0.54159	0.82	0.728	2.96021e-24
VDAC1	1.53835e-28	-0.468988	0.215	0.418	3.19762e-24
S100Z	1.57637e-28	0.279584	0.103	0.009	3.27665e-24
FLOT1	1.74466e-28	0.574723	0.817	0.731	3.62645e-24
CDC45	1.75453e-28	0.687497	0.519	0.327	3.64697e-24
MRPL17	1.89772e-28	-0.314283	0.986	0.994	3.94459e-24
ENSGALG00000053185	2.0246e-28	-0.456763	0.316	0.523	4.20834e-24
GET4	2.06668e-28	-0.408083	0.893	0.959	4.2958e-24
RXRA	2.14159e-28	0.635679	0.621	0.476	4.4515e-24
TMCC3	2.15561e-28	-0.473133	0.341	0.555	4.48065e-24
SDHB	2.15933e-28	0.33397	0.989	0.992	4.48838e-24
METTL5	2.22494e-28	-0.40122	0.76	0.898	4.62475e-24
CDH10	2.33584e-28	-0.309642	0.017	0.136	4.85528e-24
ENSGALG00000030767	2.55591e-28	0.600931	0.517	0.35	5.31271e-24
ATP6V1G1	2.71396e-28	0.29169	0.997	1	5.64124e-24
[truncated: 2,529 more rows]

## Sheet: E16 vs Hatch
Table S4. List of DEGs between samples (E12 vs. hatch, E12 vs. E16, and E16 vs. hatch).
gene	p_val	avg_log2FC	pct.1	pct.2	p_val_adj
ENSGALG00000053804	1.52828e-114	3.4562	0.892	0.265	3.17668e-110
ENSGALG00000049805	1.00196e-109	2.71914	0.813	0.185	2.08268e-105
ENSGALG00000054934	5.14394e-91	2.4237	0.772	0.201	1.06922e-86
TXN	2.22715e-83	-1.10507	1	1	4.62936e-79
ENSGALG00000050318	1.10318e-82	3.1093	0.776	0.23	2.29308e-78
ATP5G3	1.31456e-82	-1.13083	0.996	1	2.73245e-78
ENSGALG00000043329	3.60547e-81	-1.2122	1	1	7.49434e-77
STMN2	6.9657e-75	1.96499	0.851	0.291	1.44789e-70
GCSH	1.42764e-73	-1.41905	0.942	0.994	2.96749e-69
AvBD10	9.83185e-72	5.51064	0.73	0.21	2.04365e-67
CYCS	9.42486e-68	-1.23518	0.979	0.996	1.95905e-63
DAZL	1.25385e-65	-1.24703	1	1	2.60625e-61
SHFM1	2.66293e-63	-1.00256	0.996	0.998	5.53516e-59
HSPA8	1.80294e-62	-1.41104	0.988	0.997	3.7476e-58
TMSB4X	8.7943e-62	-1.28176	0.992	1	1.82798e-57
ENSGALG00000049769	1.99943e-61	1.44515	0.564	0.124	4.15602e-57
TPI1	7.24862e-61	-1.38314	0.971	0.997	1.5067e-56
ATP5MC1	1.73542e-60	-0.858291	0.996	0.999	3.60723e-56
TUBA1B	2.86065e-60	-1.53768	0.992	1	5.94615e-56
ENSGALG00000049071	3.50017e-60	1.74026	0.564	0.129	7.27546e-56
ENSGALG00000050766	1.04881e-55	1.41683	0.477	0.091	2.18005e-51
ENSGALG00000043077	1.11896e-55	1.13689	0.402	0.058	2.32587e-51
CRABP-I	1.61205e-54	-2.15572	0.365	0.834	3.3508e-50
ENSGALG00000048334	2.20511e-54	3.83131	0.585	0.157	4.58353e-50
ENSGALG00000030129	1.14096e-53	0.965522	0.324	0.03	2.37161e-49
SNRPF	1.23295e-53	-0.863025	1	0.997	2.56282e-49
ENSGALG00000006899	5.42978e-53	-0.709101	1	0.999	1.12863e-48
COX4I1	1.05183e-52	-0.606535	1	1	2.18633e-48
SNRPE	5.23912e-52	-0.776579	1	0.999	1.089e-47
ATP5J2	6.58147e-52	-0.766354	1	0.997	1.36802e-47
HSPE1	3.86888e-51	-0.964695	0.996	0.997	8.04184e-47
ENSGALG00000038672	5.07666e-50	-0.633846	1	0.999	1.05523e-45
PSMB7	5.86256e-50	-0.785538	0.992	0.997	1.21859e-45
ENSGALG00000043500	2.97677e-49	1.45602	0.203	0.004	6.18751e-45
ENSGALG00000030086	5.85139e-49	-0.705721	1	0.999	1.21627e-44
ATF4	1.46979e-48	-1.19722	0.95	0.997	3.0551e-44
ENSGALG00000029330	3.70193e-48	-0.860764	0.988	0.997	7.69484e-44
ENSGALG00000034218	5.46345e-48	-0.86965	0.983	0.998	1.13563e-43
HSPD1	9.46256e-48	-0.879462	0.988	0.999	1.96689e-43
NAP1L1	1.38892e-47	-0.920884	0.996	0.999	2.88701e-43
COX7A2	6.7206e-47	-0.803426	0.979	0.997	1.39694e-42
ATP5I	7.80211e-47	-0.601787	1	1	1.62175e-42
ENSGALG00000054276	9.14472e-47	1.60308	0.481	0.114	1.90082e-42
ZC3H15	5.48126e-46	-0.916	1	0.998	1.13933e-41
YBX1	1.30492e-45	-0.635061	1	1	2.7124e-41
ENSGALG00000055039	1.69282e-45	0.785504	0.266	0.023	3.51869e-41
PPIL1	4.55032e-45	-0.892438	0.983	0.993	9.45829e-41
ID1	1.10259e-44	-2.56659	0.577	0.881	2.29184e-40
COX7B	3.29959e-44	-0.659238	0.996	1	6.85852e-40
NME2	5.10407e-44	-0.694378	1	1	1.06093e-39
ENSGALG00000047369	8.75474e-44	3.47433	0.56	0.183	1.81976e-39
EFEMP1	1.14331e-43	1.3379	0.95	0.758	2.37649e-39
ATP5PB	8.05328e-43	-0.671415	1	0.999	1.67396e-38
FTH1	1.35015e-42	-0.60089	1	1	2.80642e-38
ENSGALG00000047410	2.38677e-42	1.2526	0.992	0.967	4.96113e-38
TOMM6	5.32733e-42	-0.603662	1	1	1.10734e-37
RPL19	1.08939e-41	-0.561532	1	1	2.2644e-37
ENSGALG00000038034	1.10042e-41	0.880806	0.324	0.048	2.28733e-37
HSP90AA1	2.75926e-41	-0.701291	1	1	5.7354e-37
PPIA	6.10936e-41	-0.547522	1	1	1.26989e-36
FKBP1A	8.27607e-41	-0.71429	0.996	0.997	1.72026e-36
COX5B	1.6553e-40	-0.706573	0.992	0.992	3.4407e-36
HNRNPAB	4.75678e-40	-0.740449	1	0.999	9.88744e-36
COX5A	8.14646e-40	-0.598052	0.992	0.999	1.69332e-35
UQCRHL	9.19535e-40	-0.57634	0.996	0.998	1.91134e-35
DNAJC3	2.00954e-39	0.750412	1	0.992	4.17703e-35
ENSGALG00000047980	4.3143e-39	0.928758	0.245	0.025	8.9677e-35
SQSTM1	4.65875e-39	1.36886	0.913	0.677	9.68368e-35
CNTN1	1.35799e-38	1.4199	0.793	0.489	2.82272e-34
SNRPGP15	1.39911e-38	-0.572679	1	1	2.9082e-34
ENSGALG00000048581	1.48032e-38	2.50863	0.664	0.312	3.077e-34
SET	3.07538e-38	-0.635908	1	1	6.39248e-34
PSMA7	4.07661e-38	-0.605729	1	0.998	8.47364e-34
Pou5f3	4.17758e-38	-1.40285	0.892	0.976	8.68352e-34
PSIP1	8.04013e-38	-0.713882	0.996	0.999	1.67122e-33
ENSGALG00000049784	1.47327e-37	1.06461	0.373	0.08	3.06234e-33
MTFP1	1.74033e-37	-0.957401	0.9	0.97	3.61746e-33
ATP5PD	1.94541e-37	-0.666625	0.996	0.997	4.04372e-33
TUBA1A	5.6087e-37	-1.89815	0.739	0.929	1.16582e-32
ANP32B	5.61829e-37	-0.683244	0.996	0.998	1.16782e-32
NDUFAB1	4.22748e-36	-0.596747	1	0.997	8.78723e-32
ADCYAP1	5.89043e-36	1.46178	0.622	0.255	1.22438e-31
NASP	1.10139e-35	-0.944601	0.983	0.997	2.28935e-31
COX7C	4.81318e-35	-0.540857	1	0.999	1.00047e-30
MDH2	6.87755e-35	-0.664385	0.992	0.994	1.42957e-30
MAPK4	7.45869e-35	-0.745454	0.983	0.999	1.55036e-30
COX6A1	8.29813e-35	-0.485759	1	1	1.72485e-30
NDUFB8	1.12046e-34	-0.681279	0.979	0.993	2.32898e-30
SDF2	2.75982e-34	-0.95864	0.714	0.929	5.73655e-30
SDHAF2	3.41758e-34	-0.818859	0.959	0.993	7.10378e-30
NDUFB6	3.47632e-34	-0.645464	0.992	0.996	7.22588e-30
UQCR11	4.26626e-34	-0.654495	0.992	0.997	8.86784e-30
NDUFB3	4.48301e-34	-0.725344	0.988	0.996	9.31838e-30
ENSGALG00000021692	5.11434e-34	-0.529665	1	0.999	1.06307e-29
URI1	6.04089e-34	-0.987794	0.876	0.98	1.25566e-29
ENSGALG00000033569	6.58336e-34	-0.773302	0.975	0.991	1.36842e-29
ENSGALG00000015822	6.7207e-34	1.35293	0.573	0.222	1.39696e-29
HDAC2	2.93971e-33	-0.906641	0.967	0.99	6.11047e-29
CDCA7L	1.61768e-32	-1.30612	0.714	0.916	3.36252e-28
UQCRB	1.81107e-32	-0.687769	0.988	0.994	3.76448e-28
ZBTB38	3.99223e-32	0.686549	1	0.983	8.29825e-28
ENSGALG00000052672	5.0045e-32	-0.834913	0.929	0.985	1.04024e-27
NDUFA4	6.58458e-32	-0.462105	1	1	1.36867e-27
DNAJC2	7.94879e-32	-0.732433	0.971	0.992	1.65224e-27
ENSGALG00000041812	1.26468e-31	-0.564863	1	0.999	2.62877e-27
CLGN	1.57556e-31	-0.850735	0.921	0.973	3.27496e-27
PCMTD1	1.77568e-31	0.979211	0.78	0.463	3.69092e-27
RBX1	2.85453e-31	-0.635543	0.996	0.994	5.93343e-27
SERBP1	3.21508e-31	-0.58219	0.996	0.999	6.68287e-27
ENSGALG00000053991	3.99199e-31	-0.764799	1	0.999	8.29776e-27
RPS27A	7.45239e-31	-0.449652	1	1	1.54905e-26
THUMPD3	1.04495e-30	-0.635452	0.996	0.997	2.17204e-26
SUB1	1.6628e-30	-0.802793	0.967	0.992	3.45629e-26
UQCR10	1.86648e-30	-0.555539	1	0.999	3.87966e-26
ENSGALG00000051273	1.91274e-30	3.0198	0.876	0.722	3.97582e-26
NUDT16L1	1.91918e-30	-0.607339	1	0.997	3.9892e-26
ENSGALG00000054749	2.19029e-30	1.31524	0.498	0.189	4.55275e-26
NDUFB10	3.04794e-30	-0.617601	1	0.999	6.33544e-26
ENSGALG00000036956	4.10174e-30	0.940413	1	1	8.52588e-26
ENSGALG00000051953	4.96802e-30	2.51516	0.647	0.355	1.03265e-25
ENSGALG00000050208	6.92603e-30	1.00363	0.207	0.025	1.43964e-25
ENSGALG00000051831	8.4828e-30	0.768763	0.324	0.075	1.76323e-25
HSP90AB1	8.83224e-30	-0.513625	1	0.999	1.83587e-25
ENSGALG00000009292	9.65069e-30	0.934628	0.602	0.263	2.00599e-25
ENSGALG00000003013	1.10427e-29	1.0063	0.606	0.29	2.29534e-25
ENSGALG00000052714	1.18125e-29	2.38005	0.743	0.468	2.45534e-25
EIF4EBP1	1.79253e-29	-0.551738	1	0.998	3.72596e-25
LRMP	2.72491e-29	1.049	0.793	0.522	5.66399e-25
FABP7	3.57594e-29	-2.34215	0.112	0.5	7.43296e-25
LSM6	5.80648e-29	-0.723165	0.954	0.988	1.20693e-24
ENSGALG00000006009	9.04775e-29	-1.13351	0.614	0.86	1.88067e-24
NPM1	2.07731e-28	-0.526759	1	1	4.31789e-24
FILIP1	2.9434e-28	0.930636	0.959	0.913	6.11814e-24
NDUFA5	3.15959e-28	-0.604595	0.983	0.997	6.56753e-24
PSMA3	5.23339e-28	-0.614103	0.988	0.994	1.08781e-23
KARS	7.24918e-28	-0.751443	0.975	0.985	1.50682e-23
DYL1	1.04357e-27	-0.671711	1	1	2.16916e-23
PRELID1	1.2268e-27	-0.613076	0.988	0.997	2.55003e-23
EIF3J	1.32305e-27	-0.764015	0.971	0.992	2.75009e-23
RPS2	1.33194e-27	-0.509091	1	1	2.76857e-23
F13A1	1.42231e-27	0.790682	0.336	0.087	2.95642e-23
TTC36	1.71942e-27	0.592171	0.158	0.013	3.57399e-23
AT2	2.33337e-27	0.66739	0.274	0.056	4.85014e-23
SMDT1	2.48014e-27	-0.726816	0.917	0.977	5.15522e-23
MEMO1	3.27906e-27	-0.907146	0.83	0.95	6.81585e-23
ENSGALG00000047951	3.73108e-27	0.650636	0.224	0.036	7.75542e-23
NDUFS7	4.14738e-27	-0.58809	0.975	0.993	8.62074e-23
PSMA4	4.29984e-27	-0.894066	0.954	0.986	8.93765e-23
MAGOH	4.48666e-27	-0.604264	0.992	0.995	9.32597e-23
CRELD2	5.71932e-27	0.734029	0.992	0.984	1.18882e-22
ENSGALG00000054848	7.09341e-27	0.666681	0.257	0.05	1.47444e-22
ENSGALG00000048323	7.35503e-27	0.570781	0.253	0.046	1.52882e-22
ACTB	7.63713e-27	-0.642998	1	1	1.58745e-22
ENSGALG00000054529	9.97875e-27	0.893818	0.328	0.085	2.07418e-22
CDV3	1.0076e-26	-0.606567	0.992	0.997	2.09439e-22
HELLS	1.0725e-26	-1.08302	0.925	0.987	2.22931e-22
ENSGALG00000035994	1.17602e-26	0.824961	0.967	0.972	2.44448e-22
SSB	1.55211e-26	-0.625722	0.992	0.994	3.22621e-22
RPS8	2.10178e-26	-0.484138	1	1	4.36876e-22
NNF1	2.50411e-26	-0.707034	0.954	0.995	5.20504e-22
SMARCA5	3.07324e-26	-0.781371	0.938	0.986	6.38803e-22
DNAJC9	3.28875e-26	-0.720685	0.992	0.995	6.836e-22
LSM3	4.01039e-26	-0.791791	0.979	0.992	8.33599e-22
PDIA2	5.12479e-26	0.451246	0.129	0.007	1.06524e-21
DYNLT1	5.34818e-26	-0.632348	0.975	0.993	1.11167e-21
ENSGALG00000007028	5.62805e-26	0.874152	0.311	0.078	1.16985e-21
ATP5PF	7.11436e-26	-0.454502	0.996	0.998	1.47879e-21
RBIS	9.05789e-26	-0.809253	0.876	0.957	1.88277e-21
ENSGALG00000051266	1.4818e-25	-0.578214	0.992	0.997	3.08007e-21
ENSGALG00000053913	1.52371e-25	0.437981	0.17	0.019	3.16719e-21
C14orf2	1.69464e-25	-0.504428	1	0.998	3.52248e-21
NUDT1	2.83779e-25	-0.798335	0.876	0.952	5.89864e-21
RANBP1	3.50979e-25	-0.512445	1	0.999	7.29545e-21
SFRP2	3.59362e-25	0.895163	0.988	0.925	7.46971e-21
TMEM258	3.83342e-25	-0.512876	1	0.998	7.96814e-21
NDUFA8	4.39873e-25	-0.445022	0.996	0.997	9.14321e-21
FAM129A	4.74615e-25	0.804958	0.921	0.815	9.86535e-21
SBSPON	5.63494e-25	0.876881	0.925	0.784	1.17128e-20
ATP1A1	8.53816e-25	-0.758523	0.826	0.968	1.77474e-20
KIAA0232	9.32518e-25	-0.849988	0.876	0.955	1.93833e-20
MRPS24	1.01761e-24	-0.680514	0.938	0.982	2.11521e-20
NDUFA13	1.03035e-24	-0.523336	0.988	0.995	2.14169e-20
POLR2K	1.07404e-24	-0.717656	0.929	0.98	2.2325e-20
ENSGALG00000011687	1.76812e-24	1.47626	0.473	0.191	3.67521e-20
HSPA4L	2.06072e-24	-0.602663	0.967	0.997	4.28342e-20
ENSGALG00000053766	2.0902e-24	-0.57063	0.992	0.997	4.34468e-20
RPA3	2.58093e-24	-0.849178	0.83	0.939	5.36471e-20
NHP2	3.07311e-24	-0.652254	0.979	0.993	6.38777e-20
MANSC4	3.65849e-24	0.756109	0.27	0.063	7.60455e-20
MEA1	3.76392e-24	-0.583356	0.975	0.993	7.82369e-20
COL6A2	4.21498e-24	1.16921	0.598	0.309	8.76126e-20
EIF5A2	5.6007e-24	-0.424489	0.996	1	1.16416e-19
EIF3H	6.30037e-24	-0.669527	0.905	0.971	1.3096e-19
TSPAN13	8.68227e-24	-1.14429	0.539	0.784	1.8047e-19
MAP6	8.71531e-24	0.995708	0.481	0.203	1.81157e-19
ATP5F1D	9.14438e-24	-0.434074	1	0.997	1.90075e-19
EEF2	9.2246e-24	0.514794	1	1	1.91743e-19
HMGB3	9.58589e-24	-0.534095	1	1	1.99252e-19
NECAB2	1.07268e-23	0.776118	0.378	0.121	2.22967e-19
THOC7	1.23651e-23	-0.549847	0.983	0.995	2.57021e-19
ENSGALG00000007525	1.39188e-23	0.8223	0.386	0.132	2.89316e-19
HES4	1.44834e-23	-1.12646	0.734	0.888	3.01052e-19
HHLA2	1.68591e-23	0.97055	0.88	0.717	3.50433e-19
RNASEK	1.97539e-23	-0.7577	0.892	0.958	4.10605e-19
MYLK	2.42583e-23	0.999317	0.598	0.29	5.04234e-19
MICOS13	2.5061e-23	-0.644421	0.983	0.994	5.20918e-19
MPC2	2.98824e-23	-0.812259	0.768	0.921	6.21136e-19
RPL37	3.21405e-23	-0.536601	1	1	6.68073e-19
ATP5A1Z	3.43179e-23	-0.441847	1	0.999	7.13331e-19
OPN5L1	4.80594e-23	0.677142	0.27	0.064	9.98962e-19
RGS7	4.98661e-23	0.978254	0.452	0.184	1.03652e-18
FAM192A	5.54695e-23	-0.80813	0.855	0.947	1.15299e-18
DNAJC19	5.63996e-23	-0.678244	0.934	0.991	1.17232e-18
LSM8	6.0633e-23	-0.479956	1	0.997	1.26032e-18
MGMT	7.22274e-23	0.858887	0.963	0.943	1.50132e-18
SIVA1	9.64719e-23	-0.745628	0.855	0.956	2.00527e-18
SEMA5A	1.08304e-22	-1.04279	0.274	0.594	2.2512e-18
RP11-529K1.3	1.08801e-22	-0.605663	0.979	0.993	2.26153e-18
FUBP1	1.11966e-22	-0.648051	0.959	0.986	2.32733e-18
ENSGALG00000041782	1.14643e-22	1.27679	0.618	0.359	2.38297e-18
SNRPD1	1.2857e-22	-0.402086	1	0.999	2.67245e-18
ENSGALG00000012021	1.38767e-22	0.89194	0.324	0.097	2.88441e-18
PSMB2	1.53697e-22	-0.533908	0.983	0.995	3.19474e-18
DMD	1.62004e-22	0.561645	1	0.991	3.36742e-18
RPL36AL	2.04724e-22	-0.497761	1	1	4.25539e-18
OST4	2.41531e-22	-0.642488	0.909	0.975	5.02046e-18
POLR2L	3.1929e-22	-0.569749	0.983	0.997	6.63677e-18
ALYREF	3.28575e-22	-0.510038	0.996	0.998	6.82975e-18
PCNA	3.67198e-22	-0.954155	0.983	0.992	7.63258e-18
DERL3	3.75932e-22	1.05647	0.739	0.486	7.81413e-18
CALM1	3.95439e-22	-0.465322	0.996	0.998	8.21959e-18
HBE	4.13647e-22	0.709299	0.328	0.096	8.59807e-18
TAZ	4.35862e-22	-0.649415	0.905	0.956	9.05982e-18
COMMD4	5.14018e-22	-0.72999	0.793	0.915	1.06844e-17
ENSGALG00000048360	5.7118e-22	1.75744	0.988	0.963	1.18725e-17
ENSGALG00000043676	7.66075e-22	-0.811538	0.855	0.937	1.59236e-17
ENSGALG00000053097	9.96993e-22	0.579973	0.207	0.039	2.07235e-17
BLMH	1.31277e-21	-0.71489	0.838	0.953	2.72872e-17
PSMD7	1.36788e-21	-0.548429	0.988	0.994	2.84328e-17
COX6C	1.40356e-21	-0.347178	1	1	2.91744e-17
PFKP	1.41996e-21	-1.12956	0.481	0.76	2.95152e-17
H2AZ2	1.42942e-21	-0.694005	0.983	0.997	2.97119e-17
KPNB1	1.44118e-21	-0.658343	0.963	0.992	2.99563e-17
ATP6V1E1	1.60728e-21	-0.711503	0.892	0.963	3.34089e-17
ENSGALG00000052958	1.80852e-21	0.646549	0.361	0.118	3.75919e-17
RPL3	1.84509e-21	-0.449088	0.996	1	3.83521e-17
ERP29	2.0042e-21	0.551384	1	0.993	4.16594e-17
HYOU1	2.03091e-21	0.493589	1	0.996	4.22144e-17
FGFR3	2.73364e-21	0.688866	1	0.992	5.68213e-17
CKB	2.74531e-21	-0.801815	0.942	0.967	5.7064e-17
HNRNPA3	2.81135e-21	-0.538012	0.992	0.999	5.84367e-17
TBPL2	2.95684e-21	0.852455	0.253	0.063	6.14609e-17
ENSGALG00000013505	3.19639e-21	1.02459	0.942	0.788	6.64402e-17
CCT8	4.41802e-21	-0.499162	0.996	0.997	9.1833e-17
AGTRAP	4.75854e-21	0.765869	0.896	0.847	9.8911e-17
AKR1B10	5.16231e-21	0.684142	0.353	0.114	1.07304e-16
RPS19	5.59296e-21	-0.331531	1	1	1.16255e-16
PSMB3	7.0988e-21	-0.569129	0.992	0.989	1.47556e-16
NCL	7.1573e-21	-0.403198	1	0.999	1.48772e-16
ENSGALG00000049315	8.53514e-21	0.633208	0.27	0.073	1.77411e-16
SDHAF4	8.78002e-21	-0.56707	0.946	0.994	1.82501e-16
NDUFB7	8.99074e-21	-0.440874	0.996	1	1.86881e-16
GAP43	9.7581e-21	-0.995967	0.477	0.782	2.02832e-16
ENSGALG00000047619	1.01957e-20	0.877745	0.162	0.024	2.11927e-16
DGUOK	1.10893e-20	-1.3455	0.303	0.613	2.30502e-16
MRPL12	1.1094e-20	-0.703139	0.884	0.957	2.306e-16
TMEM35B	1.24864e-20	0.866685	0.876	0.713	2.59543e-16
MRPL58	1.3072e-20	-0.659287	0.925	0.984	2.71714e-16
BASP1	1.41525e-20	-1.58503	0.216	0.541	2.94173e-16
ATP5B	1.49031e-20	-0.418117	0.996	0.999	3.09776e-16
BUD31	1.53038e-20	-0.547241	0.967	0.988	3.18104e-16
SOX21	1.58652e-20	-0.999423	0.394	0.672	3.29775e-16
STON1	1.60817e-20	0.767457	0.896	0.806	3.34274e-16
EIF2S2	1.84014e-20	-0.557375	0.979	0.995	3.82492e-16
TMEM220	2.07439e-20	0.8768	0.506	0.245	4.31183e-16
DAP	2.18843e-20	0.535918	0.996	0.992	4.54887e-16
SCN8A	2.47713e-20	0.914373	0.593	0.318	5.14896e-16
RHAG	2.48071e-20	0.504934	0.149	0.019	5.1564e-16
ENSGALG00000051297	2.48593e-20	0.584724	0.32	0.097	5.16726e-16
SLC25A3	2.48908e-20	-0.567107	0.979	0.991	5.1738e-16
IMPAD1	2.50585e-20	-0.861946	0.515	0.753	5.20867e-16
EXOSC1	2.9637e-20	-0.701746	0.896	0.958	6.16035e-16
BZW1	3.20053e-20	-0.475159	0.983	0.992	6.65261e-16
HYPK	3.23153e-20	-0.572292	0.983	0.995	6.71706e-16
METAP2	3.26806e-20	-0.48387	0.992	0.998	6.79298e-16
ATP6	3.82364e-20	0.737379	1	1	7.94782e-16
ENSGALG00000012103	4.12679e-20	0.760871	0.896	0.788	8.57795e-16
ENSGALG00000048942	4.13019e-20	1.17808	0.365	0.139	8.58502e-16
C5H11orf58	4.20885e-20	-0.497172	0.996	0.997	8.74851e-16
EIF1AX	5.33929e-20	-0.560091	0.988	0.995	1.10983e-15
ENSGALG00000049699	5.60592e-20	-0.746323	0.751	0.92	1.16525e-15
RPL15	6.3316e-20	-0.397124	1	1	1.31609e-15
REC114	7.1415e-20	-0.831289	0.701	0.861	1.48443e-15
RPL22	7.16777e-20	-0.33237	1	1	1.48989e-15
ENSGALG00000051132	7.53297e-20	0.662453	0.311	0.099	1.5658e-15
PLAC8	8.31623e-20	-1.3544	0.722	0.886	1.72861e-15
EIF4B	8.61063e-20	0.595368	0.988	0.971	1.78981e-15
PSMA5	8.88681e-20	-0.593037	0.971	0.991	1.84721e-15
DENR	1.0688e-19	-0.392709	0.992	0.999	2.22161e-15
CCT5	1.10839e-19	-0.414902	1	0.998	2.30391e-15
CYP2R1	1.11621e-19	-0.80859	0.651	0.852	2.32016e-15
NPM3	1.19437e-19	-0.912535	0.515	0.776	2.48261e-15
DOCK8	1.40182e-19	0.761395	0.465	0.207	2.91383e-15
HORMAD1	1.56948e-19	0.623175	0.996	0.986	3.26232e-15
ENSGALG00000000629	1.80408e-19	-0.512128	0.992	0.993	3.74996e-15
NDUFB5	2.01067e-19	-0.390652	1	0.999	4.17937e-15
TBCA	2.13088e-19	-0.408664	1	0.999	4.42925e-15
PSMD1	2.14275e-19	-0.547218	0.938	0.981	4.45391e-15
C1D	2.17265e-19	-0.535069	0.963	0.987	4.51607e-15
ENSGALG00000038820	2.26564e-19	-0.865399	0.788	0.9	4.70936e-15
CARD11	2.55106e-19	0.924404	0.56	0.296	5.30264e-15
MRPL35	2.59599e-19	-0.540218	0.983	0.994	5.39603e-15
ENSGALG00000047175	3.08412e-19	1.29254	0.419	0.192	6.41066e-15
UBA52	3.39659e-19	-0.338833	1	1	7.06016e-15
MINOS1	3.92633e-19	-0.510249	0.983	0.992	8.16127e-15
QPRT	3.97763e-19	-0.92276	0.635	0.861	8.2679e-15
ODC1	5.02e-19	-0.838849	0.552	0.799	1.04346e-14
CBX3	6.24226e-19	-0.511243	0.996	0.997	1.29752e-14
DBX2	6.45543e-19	-0.653408	0.705	0.919	1.34183e-14
RPS7	6.63591e-19	-0.357817	1	1	1.37934e-14
VAPB	6.86131e-19	0.613403	0.992	0.956	1.42619e-14
CDR2	6.95942e-19	-0.836525	0.598	0.829	1.44658e-14
EIF5B	7.72142e-19	-0.514313	0.971	0.997	1.60498e-14
SMARCE1	7.82962e-19	-0.496805	0.992	0.996	1.62746e-14
STXBP5L	8.00969e-19	0.648327	0.51	0.248	1.66489e-14
ENSGALG00000051715	8.9679e-19	0.470866	0.149	0.022	1.86407e-14
G3BP1	9.62596e-19	-0.607319	0.975	0.986	2.00085e-14
EMC3	1.0753e-18	-0.664426	0.871	0.948	2.23512e-14
RPL36	1.16333e-18	-0.436147	1	1	2.4181e-14
ENSGALG00000049113	1.22389e-18	0.371315	0.162	0.027	2.54397e-14
SF3B5	1.23516e-18	0.582991	1	0.993	2.5674e-14
HMGB1	1.25909e-18	-0.661386	0.988	0.994	2.61714e-14
NUP50	1.31354e-18	-0.824207	0.668	0.874	2.73033e-14
PIN4	1.32959e-18	-0.522118	0.992	0.992	2.76368e-14
FKBP9	1.36056e-18	0.527893	1	0.997	2.82807e-14
ENSGALG00000046550	1.6939e-18	0.656107	0.274	0.08	3.52093e-14
SNX3	1.87545e-18	-0.561842	0.942	0.983	3.89831e-14
NDUFA2	2.22275e-18	-0.573345	0.975	0.993	4.62021e-14
ID2	2.22883e-18	-1.09354	0.755	0.891	4.63284e-14
CSNK2A2	2.23365e-18	-0.685592	0.884	0.942	4.64287e-14
ENSGALG00000050326	2.41902e-18	1.06845	0.494	0.252	5.02817e-14
NDUFA6	2.6402e-18	-0.487765	0.992	0.993	5.48792e-14
RPL38	2.85312e-18	-0.400882	1	1	5.93049e-14
MYL9	2.99388e-18	-0.802171	0.581	0.816	6.22308e-14
NDUFS3	3.03347e-18	-0.572616	0.925	0.98	6.30537e-14
EXFABP	3.19653e-18	-1.23469	0.349	0.616	6.64431e-14
FST	3.34129e-18	1.0103	0.436	0.202	6.9452e-14
ENSGALG00000046371	3.43793e-18	-0.585988	0.929	0.971	7.14607e-14
DERL1	3.55676e-18	0.555958	0.983	0.966	7.39307e-14
GTF2H5	3.56077e-18	-0.489557	0.996	0.995	7.40142e-14
MCM3	3.68318e-18	-1.05257	0.423	0.689	7.65585e-14
GATSL2	3.86963e-18	0.728973	0.942	0.846	8.04341e-14
MRPL27	4.05005e-18	-0.62124	0.876	0.951	8.41844e-14
PPIG	4.92897e-18	-0.46078	1	0.999	1.02453e-13
PRDX1	4.9663e-18	-0.357325	1	0.999	1.03229e-13
NR0B1	6.05005e-18	0.725329	0.884	0.734	1.25756e-13
ADSS	6.05462e-18	-0.498191	0.971	0.994	1.25851e-13
NDUFB4	6.47409e-18	-0.457707	0.996	0.997	1.3457e-13
OPA3	6.75159e-18	-0.709386	0.83	0.906	1.40338e-13
GZMA	6.91878e-18	0.511809	0.237	0.063	1.43814e-13
MTCH2	7.43266e-18	-0.515903	0.954	0.99	1.54495e-13
ENSGALG00000054143	7.77734e-18	-1.04471	0.51	0.741	1.6166e-13
ZC3H13	7.84648e-18	-0.453796	0.992	0.998	1.63097e-13
ENSGALG00000053929	8.13555e-18	0.591582	0.274	0.083	1.69106e-13
CCNI	8.15849e-18	0.421529	1	0.999	1.69582e-13
SNF8	8.19684e-18	-0.65422	0.826	0.915	1.7038e-13
LAMB1	8.19954e-18	-0.658331	0.954	0.987	1.70436e-13
DDOST	1.05539e-17	0.620044	0.992	0.992	2.19373e-13
ENSGALG00000030259	1.17003e-17	0.674125	0.357	0.137	2.43203e-13
ENSGALG00000003355	1.26943e-17	-0.614515	0.867	0.951	2.63863e-13
CBR3	1.27851e-17	0.543111	0.983	0.97	2.65751e-13
GAPDH	1.30063e-17	-0.329624	1	1	2.7035e-13
UPK1B	1.49973e-17	0.490859	0.199	0.046	3.11733e-13
LACTB2	1.55246e-17	-0.826267	0.618	0.797	3.22695e-13
MARC1	1.7515e-17	0.577904	0.996	0.961	3.64068e-13
HSBP1	1.78799e-17	-0.440847	0.992	0.997	3.71651e-13
OGDH	1.91171e-17	-0.809163	0.751	0.86	3.97369e-13
ARF6	1.94126e-17	-0.544944	0.971	0.991	4.0351e-13
HNRNPH2	2.00723e-17	-0.417693	0.996	1	4.17223e-13
MED28	2.12099e-17	-0.619196	0.946	0.984	4.40869e-13
EXOC4	2.12442e-17	0.576711	0.959	0.885	4.41583e-13
NDUFA1	2.13605e-17	-0.381986	1	0.999	4.44e-13
ENSGALG00000028573	2.24182e-17	0.672214	0.934	0.887	4.65984e-13
ERH	2.32746e-17	-0.31358	1	0.999	4.83786e-13
TBRG4	2.43303e-17	-0.653995	0.801	0.921	5.0573e-13
XCL1	2.61917e-17	0.526478	0.203	0.048	5.4442e-13
DHCR7	3.19396e-17	-0.730241	0.639	0.836	6.63896e-13
ACKR2	3.77625e-17	0.728863	0.506	0.253	7.84932e-13
NFASC	3.79674e-17	0.458148	0.162	0.03	7.89191e-13
SNRPN	3.98518e-17	-0.443807	0.992	0.999	8.2836e-13
NEIL2	4.57689e-17	0.515517	0.237	0.065	9.51353e-13
ENSGALG00000054443	4.64031e-17	0.737756	0.979	0.967	9.64535e-13
TSN	5.05325e-17	0.33959	1	1	1.05037e-12
RPL13	5.09781e-17	-0.363734	1	1	1.05963e-12
PDIA3	5.53285e-17	0.374172	1	0.998	1.15006e-12
PNRC1	5.80616e-17	0.405185	1	1	1.20687e-12
MYO1H	5.83336e-17	0.874231	0.498	0.263	1.21252e-12
SEMA3E	5.88562e-17	0.495326	0.232	0.064	1.22338e-12
ARHGAP24	6.1913e-17	0.580614	0.328	0.119	1.28692e-12
GLRX3	6.41631e-17	-0.600634	0.9	0.964	1.33369e-12
CD36	6.67395e-17	0.642181	0.315	0.114	1.38725e-12
NSMCE3	7.37193e-17	-0.77482	0.884	0.916	1.53233e-12
COMMD3	7.70299e-17	-0.548276	0.967	0.989	1.60114e-12
LDHA	8.28379e-17	-0.525021	0.959	0.99	1.72187e-12
PFDN6	9.5241e-17	-0.439538	1	0.995	1.97968e-12
RPL23	9.84717e-17	-0.378524	1	1	2.04683e-12
SRSF2	1.28506e-16	-0.60307	0.967	0.99	2.67112e-12
SNRNP27	1.33628e-16	-0.422982	0.992	0.997	2.7776e-12
SELENOT	1.35152e-16	-0.513261	0.959	0.986	2.80927e-12
ENSGALG00000048648	1.3664e-16	0.807782	0.427	0.2	2.8402e-12
POLR2E	1.4106e-16	-0.448962	0.996	0.996	2.93207e-12
SCN3B	1.42122e-16	0.588501	0.299	0.103	2.95415e-12
HSBP1L1	1.48485e-16	0.788988	0.846	0.736	3.08641e-12
ENSGALG00000024295	1.59817e-16	-0.544791	0.954	0.979	3.32196e-12
ENSGALG00000049431	1.62011e-16	-0.64061	0.88	0.945	3.36757e-12
USMG5	1.62927e-16	-0.490232	0.979	0.997	3.38661e-12
ENY2	1.65766e-16	-0.442849	0.996	0.994	3.44562e-12
HERPUD1	1.66107e-16	0.958273	0.838	0.693	3.45269e-12
NIP7	1.69389e-16	-0.598513	0.9	0.947	3.52092e-12
ATP6V0C	1.74955e-16	-0.44599	0.983	0.995	3.63662e-12
SAP30	1.75871e-16	-0.647729	0.846	0.937	3.65564e-12
IGSF21	1.96949e-16	0.721012	0.834	0.665	4.09378e-12
PSMB4	2.34141e-16	-0.342287	1	0.998	4.86686e-12
ENSGALG00000048772	2.37591e-16	0.879604	0.954	0.9	4.93856e-12
MCM6	2.60901e-16	-0.859501	0.56	0.78	5.4231e-12
POSTN	2.68688e-16	0.480292	0.141	0.024	5.58495e-12
DSTN	2.85644e-16	-0.361001	1	0.997	5.93739e-12
POLR2F	2.88514e-16	-0.415261	0.992	0.998	5.99705e-12
ENPP2	2.90586e-16	0.726253	0.556	0.314	6.04012e-12
DUT	3.04815e-16	-0.328194	0.996	0.997	6.33588e-12
ENSGALG00000053224	3.05154e-16	0.306483	0.104	0.011	6.34293e-12
TERF2IP	3.36296e-16	0.537923	0.963	0.947	6.99025e-12
MGST3	3.62445e-16	-0.30008	1	0.997	7.53378e-12
UBR7	3.68642e-16	-0.599226	0.809	0.929	7.6626e-12
ENSGALG00000049494	3.75966e-16	0.652066	0.315	0.117	7.81483e-12
TMEM158	4.03048e-16	0.626982	0.884	0.718	8.37775e-12
GRHPR	4.16804e-16	0.9274	0.734	0.578	8.66368e-12
MT-ND2	4.40994e-16	-0.362845	1	0.999	9.16651e-12
GCNT2	5.45677e-16	0.801838	0.71	0.507	1.13424e-11
RPL11	5.62698e-16	-0.357639	1	1	1.16962e-11
ENSGALG00000054963	6.4303e-16	0.578327	0.394	0.173	1.3366e-11
SUV39H2	6.92517e-16	0.506158	1	0.992	1.43947e-11
PARP1	7.11814e-16	-0.526075	0.988	0.992	1.47958e-11
RTN1	8.40648e-16	0.723822	0.846	0.669	1.74737e-11
MRPS33	8.78517e-16	-0.387112	0.996	0.997	1.82609e-11
IMPDH2	8.81433e-16	-0.477298	0.979	0.982	1.83215e-11
ENSGALG00000030195	1.07767e-15	0.733021	0.515	0.292	2.24005e-11
DIXDC1	1.13707e-15	0.769116	0.876	0.765	2.36351e-11
NDUFB1	1.16618e-15	-0.339678	1	0.999	2.42402e-11
PDCD5	1.16781e-15	-0.431151	0.992	0.997	2.42741e-11
GLCCI1	1.22383e-15	-0.788161	0.581	0.786	2.54385e-11
ENSGALG00000030976	1.22664e-15	-0.774164	0.593	0.777	2.54969e-11
TNS1	1.23464e-15	0.845424	0.527	0.303	2.56632e-11
ENSGALG00000049239	1.23679e-15	-0.691494	0.739	0.888	2.57079e-11
FBXL3	1.29822e-15	0.58715	0.95	0.913	2.69847e-11
SUMO3	1.3318e-15	-0.407536	1	0.998	2.76828e-11
TUBB4B	1.3791e-15	-0.777258	0.992	0.997	2.8666e-11
ENSGALG00000011164	1.41374e-15	0.878284	0.668	0.477	2.93861e-11
ITIH5	1.68602e-15	0.444879	0.162	0.034	3.50456e-11
SLC23A2	1.71024e-15	0.574083	0.909	0.758	3.5549e-11
WBP1L	1.71239e-15	0.704107	0.917	0.852	3.55938e-11
RRM1	1.86173e-15	-0.866166	0.51	0.731	3.86979e-11
MRPL23	2.01263e-15	-0.47322	0.95	0.979	4.18345e-11
RALB	2.1015e-15	-0.589572	0.9	0.952	4.36818e-11
FARSB	2.10809e-15	-0.516955	0.925	0.973	4.38189e-11
PFDN1	2.3781e-15	-0.523227	0.983	0.992	4.94313e-11
RNF114	2.54104e-15	0.493823	0.988	0.981	5.28181e-11
TIMM17B	3.26603e-15	-0.558381	0.888	0.957	6.78876e-11
ENSGALG00000010901	3.3124e-15	0.850449	0.34	0.141	6.88516e-11
CCDC112	3.35743e-15	0.506662	0.983	0.977	6.97876e-11
SFPQ	3.45696e-15	-0.586589	0.979	0.993	7.18564e-11
NDUFS8	3.61758e-15	-0.436121	0.975	0.996	7.5195e-11
C5H14orf166	3.68531e-15	-0.421647	0.988	0.991	7.6603e-11
VPS29	3.72991e-15	-0.550711	0.925	0.976	7.753e-11
RCHY1	3.75319e-15	-0.612702	0.788	0.923	7.80137e-11
SSBP1	4.03799e-15	-0.442697	0.983	0.994	8.39338e-11
POP5	4.59333e-15	-0.504023	0.983	0.986	9.54771e-11
ENSGALG00000042748	5.40926e-15	-0.618873	0.817	0.912	1.12437e-10
HTR1B	5.53755e-15	-0.797582	0.423	0.666	1.15103e-10
ENSGALG00000020253	5.6024e-15	0.609395	0.9	0.742	1.16451e-10
PGLS	5.64026e-15	0.475535	1	0.994	1.17238e-10
RPA2	5.65114e-15	-0.594303	0.929	0.956	1.17465e-10
ENSGALG00000049103	5.70059e-15	0.267203	0.124	0.019	1.18492e-10
LRRC3B	5.89426e-15	0.568961	0.452	0.227	1.22518e-10
RWDD3	6.02644e-15	0.658068	0.929	0.865	1.25265e-10
USP1	6.17403e-15	-0.736493	0.68	0.811	1.28333e-10
ZDHHC21	6.19351e-15	0.709619	0.755	0.557	1.28738e-10
TOLLIP	6.84899e-15	-0.642846	0.822	0.932	1.42363e-10
RPL35A	7.54005e-15	-0.358635	1	1	1.56728e-10
IQGAP2	7.79911e-15	-0.882565	0.498	0.726	1.62112e-10
RCL1	7.8165e-15	-0.636489	0.705	0.852	1.62474e-10
SEC31A	8.76764e-15	-0.550163	0.905	0.955	1.82244e-10
ENSGALG00000006241	8.93793e-15	-0.539556	0.946	0.984	1.85784e-10
ENSGALG00000048305	9.91757e-15	0.81045	0.996	0.997	2.06147e-10
SLIRP	1.06836e-14	-0.454666	0.983	0.992	2.22068e-10
ADSL	1.08356e-14	0.668407	0.954	0.951	2.25229e-10
HINT2	1.1257e-14	-0.628405	0.95	0.981	2.33989e-10
SPTLC3	1.13869e-14	0.669067	0.286	0.107	2.36688e-10
MYL12A	1.18871e-14	-0.404849	0.983	0.995	2.47086e-10
EIF4G2	1.39372e-14	-0.416326	1	0.997	2.89699e-10
DNAJC8	1.43657e-14	-0.399437	0.988	0.996	2.98606e-10
MACC1	1.45956e-14	0.410396	0.178	0.044	3.03385e-10
ENSGALG00000050005	1.5408e-14	-0.687554	0.49	0.71	3.20271e-10
AIMP2	1.56078e-14	-0.64741	0.734	0.867	3.24424e-10
HDGF	1.5901e-14	-0.375005	1	0.998	3.30518e-10
SRSF6	1.62404e-14	-0.450829	0.95	0.982	3.37573e-10
EMC6	1.65639e-14	-0.487296	0.925	0.965	3.44298e-10
IL20RA	1.67534e-14	0.571852	0.299	0.116	3.48236e-10
PARK7	1.69726e-14	-0.551985	0.934	0.965	3.52793e-10
ENSGALG00000053064	1.84391e-14	-0.653882	0.39	0.656	3.83276e-10
DNMT3B	1.86026e-14	-1.09716	0.166	0.409	3.86674e-10
TRABD2A	1.91402e-14	0.591506	0.913	0.837	3.97849e-10
BRD7	1.97735e-14	-0.407053	0.996	0.999	4.11012e-10
HABP4	2.13187e-14	-1.2458	0.498	0.72	4.43131e-10
ISCU	2.14982e-14	0.400534	1	0.999	4.46862e-10
ENSGALG00000040945	2.23197e-14	0.568049	0.295	0.111	4.63937e-10
CALM2	2.26788e-14	-0.31344	1	1	4.71402e-10
UQCRC1	2.2704e-14	-0.477958	0.967	0.983	4.71925e-10
MRPL18	2.31911e-14	-0.435404	0.946	0.983	4.8205e-10
PSMD12	2.39851e-14	-0.425704	0.975	0.988	4.98554e-10
SMC2	2.40973e-14	-0.692539	0.647	0.875	5.00887e-10
CLCN1	2.43173e-14	0.504024	0.232	0.074	5.05459e-10
HEXIM1	2.44895e-14	-0.888904	0.444	0.671	5.09039e-10
WDR72	2.74249e-14	0.974408	0.548	0.369	5.70055e-10
NOP56	2.74868e-14	-0.613032	0.934	0.973	5.7134e-10
ASNS	2.78326e-14	-0.576698	0.929	0.972	5.78528e-10
COPS9	3.41296e-14	-0.385419	0.983	0.992	7.09417e-10
ELOF1	3.42747e-14	-0.620257	0.763	0.883	7.12434e-10
GPR85	3.53928e-14	0.655372	0.809	0.685	7.35674e-10
NDUFS4	3.87083e-14	-0.453247	0.975	0.989	8.04591e-10
SREBF2	3.91848e-14	-0.604922	0.734	0.878	8.14495e-10
PTPRQ	3.98727e-14	0.438215	0.187	0.05	8.28793e-10
FAM126A	4.16142e-14	-0.617238	0.755	0.893	8.64994e-10
ABCG2	4.25518e-14	0.648981	0.668	0.445	8.84481e-10
COX17	4.26366e-14	-0.385071	0.992	0.997	8.86244e-10
MRPS16	4.27346e-14	-0.518328	0.838	0.923	8.88281e-10
TEX10	4.27466e-14	-0.439353	0.975	0.989	8.88531e-10
CALML4	4.46449e-14	-0.803387	0.295	0.553	9.27989e-10
CDCA3	4.46667e-14	-0.999603	0.373	0.66	9.28441e-10
MGST1	4.56088e-14	-0.361814	0.992	0.997	9.48025e-10
MRPS28	4.57047e-14	-0.540008	0.896	0.973	9.50018e-10
MARCH5	4.62159e-14	0.576539	0.979	0.97	9.60644e-10
SNAP91	4.65164e-14	0.778668	0.515	0.298	9.6689e-10
MAL2	4.79085e-14	0.712522	0.896	0.798	9.95825e-10
ND6	5.1359e-14	0.585191	1	1	1.06755e-09
HIST1H101	5.34051e-14	1.12583	0.357	0.164	1.11008e-09
DRG1	5.39255e-14	-0.4857	0.954	0.975	1.1209e-09
HBP1	5.81003e-14	0.643789	0.805	0.647	1.20767e-09
FAIM	5.81154e-14	0.554135	0.988	0.958	1.20799e-09
MAP2K5	6.28917e-14	0.379078	0.992	0.987	1.30727e-09
TMED7	6.68091e-14	-0.395261	0.979	0.995	1.38869e-09
ENSGALG00000049050	6.92925e-14	0.359837	0.162	0.037	1.44031e-09
YWHAE	7.24205e-14	-0.432296	0.979	0.997	1.50533e-09
ENSGALG00000053369	9.31375e-14	0.418701	0.162	0.039	1.93596e-09
ABCG1	9.47222e-14	0.586822	0.647	0.41	1.9689e-09
ENSGALG00000040098	1.01387e-13	0.416769	1	1	2.10743e-09
ENSGALG00000048812	1.03516e-13	0.971578	0.394	0.204	2.15169e-09
MCRS1	1.03714e-13	-0.476396	0.971	0.987	2.1558e-09
GTF2A2	1.07212e-13	-0.456559	0.967	0.986	2.22851e-09
CSRP2	1.08445e-13	0.565205	0.983	0.956	2.25413e-09
AHSA1	1.09151e-13	-0.5303	0.859	0.929	2.2688e-09
ASF1A	1.22585e-13	-0.475913	0.992	0.987	2.54805e-09
PSME3	1.26234e-13	-0.504321	0.963	0.975	2.6239e-09
SULT4A1	1.41471e-13	0.63704	0.913	0.864	2.94061e-09
HSP90B1	1.52415e-13	0.499652	1	1	3.16809e-09
BRD2	1.69342e-13	-0.435485	0.996	0.989	3.51994e-09
CALN1	1.71254e-13	0.71528	0.809	0.653	3.55968e-09
EVA1C	1.78784e-13	0.572862	0.423	0.212	3.71621e-09
MT-CO1	1.88122e-13	0.605276	1	1	3.91031e-09
ENSGALG00000048570	1.89947e-13	0.702126	0.88	0.8	3.94825e-09
CEP70	1.95726e-13	0.561195	0.959	0.938	4.06837e-09
TFDP2	2.03106e-13	-0.475061	0.996	0.994	4.22176e-09
PPID	2.26858e-13	-0.379584	0.996	0.997	4.71547e-09
CHCHD2P9	2.31783e-13	-0.518309	0.863	0.924	4.81785e-09
FAM213A	2.43637e-13	-0.67318	0.635	0.83	5.06424e-09
SCEL	2.55197e-13	0.487156	0.203	0.061	5.30453e-09
GCNT1	2.56033e-13	0.664016	0.826	0.682	5.3219e-09
HNRNPA2B1	2.8887e-13	-0.306539	1	1	6.00445e-09
LCP1	3.06421e-13	0.515721	0.34	0.15	6.36927e-09
TWIST2	3.27808e-13	0.564013	0.232	0.08	6.81381e-09
PSMC1	3.76063e-13	-0.48583	0.929	0.974	7.81684e-09
HNRNPUL1	3.8691e-13	-0.596658	0.917	0.954	8.04231e-09
MRPL17	4.09894e-13	-0.430836	0.971	0.986	8.52005e-09
CCDC186	4.12885e-13	0.5548	0.917	0.807	8.58223e-09
NCAM1	4.35449e-13	-0.322244	1	0.998	9.05124e-09
UPF3B	4.39583e-13	-0.448334	0.963	0.991	9.13717e-09
ENSGALG00000044632	4.41075e-13	0.721053	0.432	0.227	9.16819e-09
ENSGALG00000054678	4.41184e-13	0.479692	0.22	0.075	9.17046e-09
LAMP3	4.41546e-13	0.503933	0.195	0.058	9.17797e-09
DAZAP1	4.61627e-13	-0.384026	0.988	0.997	9.59537e-09
ZEB2	4.81924e-13	-0.966267	0.079	0.308	1.00173e-08
RFC5	5.16575e-13	-0.558589	0.855	0.949	1.07375e-08
ATG10	5.31982e-13	0.585942	0.909	0.847	1.10578e-08
PPP1R2	5.38372e-13	-0.567661	0.913	0.951	1.11906e-08
ENSGALG00000047906	5.39993e-13	1.26374	0.992	0.975	1.12243e-08
NMRK2	5.44563e-13	-1.36447	0.062	0.282	1.13193e-08
WDR41	5.62799e-13	0.460659	0.971	0.971	1.16983e-08
SFRP4	5.6693e-13	0.688735	0.714	0.525	1.17842e-08
AFAP1	5.70106e-13	0.557479	0.56	0.336	1.18502e-08
MRPL48	5.73452e-13	-0.448424	0.942	0.974	1.19198e-08
NSF	6.27278e-13	0.535827	0.975	0.945	1.30386e-08
ZCRB1	6.52778e-13	-0.364244	1	0.997	1.35686e-08
GLO1	6.56249e-13	0.546482	0.963	0.931	1.36408e-08
ENSGALG00000013239	6.7832e-13	-0.675748	0.037	0.247	1.40996e-08
RFC2	6.91504e-13	-0.692709	0.797	0.887	1.43736e-08
DYNLRB1	7.15641e-13	-0.356578	1	0.997	1.48753e-08
HSCB	7.2257e-13	-0.513146	0.925	0.967	1.50193e-08
NDUFS5	7.29275e-13	-0.373475	0.996	0.998	1.51587e-08
CENPX	7.52556e-13	-0.5367	0.788	0.919	1.56426e-08
ENSGALG00000006723	7.55445e-13	-0.699042	0.66	0.812	1.57027e-08
KIFAP3	7.96864e-13	0.463605	0.979	0.954	1.65636e-08
COMMD1	8.25042e-13	-0.56373	0.884	0.97	1.71493e-08
GCLM	8.39461e-13	-0.407935	0.992	0.998	1.7449e-08
ENSGALG00000047048	8.67685e-13	0.42315	0.224	0.074	1.80357e-08
HNRNPH3	8.98272e-13	-0.37016	1	1	1.86715e-08
IAH1	9.09513e-13	-0.479999	0.917	0.961	1.89051e-08
MCUB	9.4119e-13	0.605578	0.871	0.753	1.95636e-08
VIM	9.51502e-13	-0.543399	0.983	0.989	1.97779e-08
COQ7	9.64383e-13	-0.579782	0.726	0.841	2.00457e-08
HMGB2	1.05299e-12	-0.396668	0.996	1	2.18874e-08
RALYL	1.07412e-12	0.288564	0.12	0.023	2.23267e-08
UQCRFS1	1.09182e-12	-0.368518	0.992	0.997	2.26947e-08
RBM24	1.15551e-12	0.657672	0.552	0.343	2.40185e-08
TUBAL3	1.2e-12	0.361932	0.137	0.03	2.49432e-08
ENSGALG00000052895	1.21269e-12	0.61258	0.216	0.072	2.5207e-08
ENSGALG00000050941	1.27579e-12	0.792596	0.946	0.925	2.65185e-08
DBI	1.29936e-12	-0.499539	0.925	0.966	2.70086e-08
RRM2	1.49023e-12	-1.86526	0.336	0.568	3.0976e-08
TIMM10	1.50829e-12	-0.543426	0.934	0.981	3.13514e-08
NUDT21	1.57167e-12	-0.472852	0.917	0.959	3.26687e-08
SLBP	1.66984e-12	-1.08248	0.519	0.685	3.47093e-08
5-8S-rRNA	1.70835e-12	-0.59675	0.469	0.683	3.55098e-08
COX3	1.71884e-12	0.542825	1	1	3.57279e-08
HSPA4	1.74466e-12	-0.472694	0.954	0.975	3.62645e-08
NDUFC2	1.75105e-12	-0.287557	1	0.999	3.63974e-08
CLIC4	1.85831e-12	-0.644927	0.705	0.867	3.86268e-08
LRP11	2.04749e-12	-0.612976	0.834	0.887	4.25591e-08
FBXO32	2.24593e-12	0.715266	0.747	0.583	4.6684e-08
ENSGALG00000055069	2.24812e-12	-0.526338	0.701	0.856	4.67294e-08
ARPC2	2.29024e-12	-0.408783	0.979	0.991	4.7605e-08
ENSGALG00000051388	2.40675e-12	0.54749	0.519	0.305	5.00267e-08
SPINK6	2.4304e-12	0.405304	0.12	0.024	5.05183e-08
ENSGALG00000030908	2.44742e-12	0.652897	0.494	0.303	5.08721e-08
ENSGALG00000048939	2.52324e-12	-0.587549	0.535	0.776	5.24481e-08
SLC35C2	2.56005e-12	0.578783	0.867	0.815	5.32133e-08
TMEM231	2.68178e-12	0.545373	0.967	0.914	5.57435e-08
ENSGALG00000047143	2.77928e-12	0.404332	0.174	0.049	5.77701e-08
ANAPC16	2.8172e-12	-0.510288	0.888	0.945	5.85584e-08
NOTCH1	3.10324e-12	-0.377111	0.975	0.987	6.4504e-08
ENTPD3	3.24201e-12	0.680252	0.456	0.263	6.73885e-08
ABCB11	3.38172e-12	0.70251	0.515	0.317	7.02925e-08
SRSF3	3.47722e-12	-0.385662	1	0.997	7.22776e-08
CCDC58	3.5816e-12	-0.542207	0.784	0.888	7.44471e-08
IDH3A	3.65521e-12	-0.643801	0.56	0.768	7.59772e-08
PSMA1	3.7383e-12	-0.527073	0.788	0.874	7.77043e-08
ENSGALG00000050679	3.79805e-12	0.590572	0.423	0.224	7.89462e-08
MCRIP1	3.84311e-12	0.372317	1	0.994	7.98828e-08
ENSGALG00000041181	3.86112e-12	-0.46108	0.934	0.967	8.02572e-08
ID4	3.95383e-12	-0.753113	0.739	0.868	8.21844e-08
CST3	3.9716e-12	-0.41681	0.983	0.993	8.25537e-08
SEPT2L	3.9983e-12	-0.344811	0.971	0.996	8.31086e-08
ENSGALG00000049136	4.01543e-12	-0.43019	0.992	0.997	8.34648e-08
SLC16A1	4.01611e-12	-0.480602	0.838	0.928	8.34789e-08
SLC25A10	4.07626e-12	-0.636646	0.568	0.733	8.47292e-08
CREBRF	4.1336e-12	0.626371	0.9	0.79	8.5921e-08
C26H6ORF125	4.1864e-12	-0.46241	0.913	0.964	8.70185e-08
NELFB	4.19205e-12	-0.606119	0.743	0.865	8.7136e-08
MTSS1	4.4113e-12	0.573153	0.959	0.898	9.16933e-08
VDAC2	4.54586e-12	-0.346136	1	0.997	9.44903e-08
TOP1MT	4.61001e-12	0.584474	0.394	0.201	9.58237e-08
KIAA1324L	4.80422e-12	0.729185	0.635	0.434	9.98605e-08
ARFGAP3	4.92252e-12	0.595998	0.842	0.732	1.02319e-07
NCS1	5.03359e-12	0.717583	0.415	0.223	1.04628e-07
MRPL33	5.10752e-12	-0.363445	0.996	0.997	1.06165e-07
ENSGALG00000047133	5.52252e-12	1.27636	0.988	0.947	1.14791e-07
RTF1	5.57947e-12	-0.401714	0.975	0.992	1.15975e-07
POLR2I	5.59571e-12	-0.439506	0.971	0.984	1.16312e-07
ENSGALG00000054460	5.61087e-12	0.325692	0.129	0.028	1.16627e-07
CANX	5.68167e-12	0.51707	0.992	0.99	1.18099e-07
ENSGALG00000049858	5.78081e-12	0.911453	0.556	0.37	1.2016e-07
ENSGALG00000048167	5.86835e-12	0.837048	0.992	0.943	1.2198e-07
DSP	6.04898e-12	-0.54573	0.676	0.83	1.25734e-07
ENSGALG00000007007	6.14305e-12	0.746079	0.407	0.218	1.27689e-07
ENSGALG00000053871	6.27694e-12	-0.530881	0.809	0.931	1.30472e-07
ENSGALG00000008940	6.4325e-12	0.461832	0.241	0.091	1.33706e-07
TDRD15	6.45114e-12	0.435324	0.979	0.972	1.34093e-07
SQLE	6.60554e-12	-0.702303	0.618	0.779	1.37303e-07
PRKAR2A	6.74483e-12	-0.648689	0.245	0.478	1.40198e-07
LMNA-ENSGALG00000000470	6.91731e-12	-0.410177	0.983	0.993	1.43783e-07
STXBP6	7.13697e-12	0.679661	0.481	0.287	1.48349e-07
FER1L6	7.16309e-12	0.396709	0.133	0.03	1.48892e-07
ENSGALG00000054707	7.41898e-12	0.436482	0.228	0.08	1.54211e-07
NDUFS6	7.59539e-12	-0.418498	0.942	0.981	1.57878e-07
ENSGALG00000048578	7.66713e-12	0.577371	0.369	0.187	1.59369e-07
SPRTN	7.95658e-12	0.503786	0.959	0.94	1.65385e-07
RFC4	8.01525e-12	-0.60988	0.859	0.911	1.66605e-07
ACP1	8.04953e-12	-0.361706	0.992	0.995	1.67318e-07
SEC61A1	8.16433e-12	0.485895	0.975	0.958	1.69704e-07
ENSGALG00000050127	8.16971e-12	-0.437125	0.751	0.902	1.69816e-07
HSPA5	8.3298e-12	0.548869	0.996	0.999	1.73143e-07
DNAJA2	8.45569e-12	-0.356089	0.992	0.997	1.7576e-07
PPIC	8.57465e-12	0.596459	0.95	0.863	1.78233e-07
ENSGALG00000043598	8.58862e-12	0.655026	1	1	1.78523e-07
ENSGALG00000050851	8.88565e-12	0.537358	0.378	0.189	1.84697e-07
RAD51	9.04471e-12	-0.777701	0.643	0.812	1.88003e-07
ANXA5	9.23751e-12	0.846716	0.822	0.709	1.92011e-07
ENSGALG00000037807	9.25248e-12	-0.499326	0.834	0.949	1.92322e-07
DBN1	9.46823e-12	-0.664461	0.485	0.688	1.96807e-07
PRUNE2	9.56406e-12	0.590467	0.855	0.782	1.98799e-07
ACAD9	9.73988e-12	-0.406656	0.979	0.997	2.02453e-07
CENPS	9.80897e-12	-0.722399	0.419	0.632	2.03889e-07
EPRS	1.01805e-11	-0.399476	1	0.992	2.11613e-07
H-RAS	1.0198e-11	-0.514422	0.971	0.987	2.11976e-07
RALBP1	1.06726e-11	-0.355943	0.996	0.997	2.21842e-07
ENSGALG00000015805	1.07216e-11	-0.437456	0.9	0.959	2.22859e-07
ENSGALG00000042023	1.0879e-11	0.663386	0.602	0.39	2.26132e-07
CCN3	1.0917e-11	-0.691235	0.68	0.804	2.26921e-07
ENSGALG00000048934	1.10512e-11	0.568681	0.282	0.117	2.29711e-07
TCP1	1.14786e-11	-0.336155	0.996	0.997	2.38594e-07
LDHB	1.19605e-11	-0.310055	1	1	2.48611e-07
RRP9	1.25517e-11	-0.52362	0.805	0.923	2.609e-07
ENSGALG00000020999	1.30293e-11	-0.547523	0.83	0.94	2.70826e-07
GNL3	1.34387e-11	-0.394392	0.967	0.987	2.79338e-07
WDR3	1.36387e-11	-0.517156	0.938	0.951	2.83494e-07
ACYP2	1.39402e-11	-0.564735	0.842	0.909	2.89761e-07
GRIA2	1.41978e-11	0.566897	0.751	0.539	2.95116e-07
PDIA6	1.45088e-11	0.515605	0.967	0.97	3.0158e-07
ARPC4	1.45962e-11	-0.373036	0.988	0.991	3.03397e-07
NR2E1	1.48077e-11	-0.932513	0.104	0.316	3.07793e-07
VPS26B	1.52207e-11	-0.571073	0.739	0.848	3.16378e-07
ENSGALG00000009341	1.55577e-11	0.577889	0.664	0.483	3.23381e-07
BATF3	1.57611e-11	0.563171	0.851	0.679	3.27609e-07
COL1A1	1.64307e-11	-0.629676	0.228	0.473	3.41528e-07
SNRPD3	1.64819e-11	-0.293025	1	0.997	3.42594e-07
MID1IP1	1.7166e-11	-0.537095	0.859	0.954	3.56812e-07
ACER3	1.74374e-11	0.485557	0.929	0.878	3.62454e-07
EPDR1	1.8383e-11	0.550255	0.876	0.76	3.8211e-07
ENSGALG00000053125	1.84044e-11	0.420259	0.328	0.151	3.82553e-07
HSPH1	1.84094e-11	-0.529138	0.851	0.952	3.82658e-07
CEBPZ	1.84302e-11	-0.495421	0.942	0.976	3.83091e-07
ENSGALG00000004518	1.96496e-11	-0.689968	0.071	0.268	4.08437e-07
HMOX1	1.97794e-11	0.473526	0.257	0.102	4.11134e-07
ENSGALG00000028174	2.08916e-11	0.451806	0.228	0.085	4.34253e-07
TMEM243	2.09656e-11	0.660527	0.784	0.693	4.35792e-07
CTNNBIP1	2.10754e-11	0.438684	0.959	0.871	4.38073e-07
FAM13C	2.1224e-11	0.30484	0.141	0.036	4.41162e-07
ENSGALG00000045953	2.17452e-11	-0.527805	0.83	0.904	4.51995e-07
MAEL	2.1763e-11	0.437121	0.996	0.992	4.52366e-07
PARN	2.23072e-11	-0.539797	0.71	0.852	4.63677e-07
ANO2	2.23781e-11	0.414578	0.212	0.074	4.6515e-07
U2AF1	2.43469e-11	-0.416362	0.975	0.987	5.06075e-07
DHCR24	2.5273e-11	-0.712051	0.158	0.379	5.25325e-07
ENSGALG00000047370	2.55412e-11	0.811287	0.776	0.62	5.30899e-07
LRRC42	2.58337e-11	-0.874911	0.303	0.512	5.36979e-07
ENSGALG00000037980	2.61119e-11	0.729042	0.826	0.684	5.42762e-07
ENSGALG00000052869	2.70899e-11	1.12085	0.801	0.65	5.63091e-07
SAMHD1	2.71151e-11	-0.442161	0.909	0.941	5.63614e-07
NAA40	2.74888e-11	-0.421375	0.988	0.986	5.71381e-07
USH2A	2.81882e-11	0.482137	0.261	0.108	5.85919e-07
RBM46	2.83441e-11	0.453552	0.979	0.954	5.8916e-07
PSMA6	2.83896e-11	-0.407361	0.988	0.993	5.90106e-07
ENSGALG00000019276	2.89693e-11	0.494727	0.295	0.129	6.02155e-07
STOML2	2.93254e-11	-0.408985	0.95	0.981	6.09557e-07
TUBA3E	2.97042e-11	-0.923821	0.751	0.887	6.17432e-07
VGLL4	3.05457e-11	0.530074	0.913	0.875	6.34924e-07
RBMXL1	3.08287e-11	-0.44128	0.971	0.994	6.40804e-07
E2F8	3.09594e-11	-0.731663	0.606	0.758	6.43522e-07
POLE3	3.09658e-11	-0.47625	0.946	0.984	6.43654e-07
GPATCH11	3.22244e-11	-0.45601	0.917	0.964	6.69817e-07
EZH2	3.27803e-11	-0.615923	0.456	0.699	6.81372e-07
NDRG1	3.32709e-11	-0.256157	0.386	0.605	6.9157e-07
ENSGALG00000054599	3.33344e-11	-0.377318	0.979	0.986	6.92889e-07
BRI3	3.42631e-11	-0.404685	1	0.994	7.12193e-07
MYOT	3.46894e-11	0.634168	0.232	0.088	7.21054e-07
PHF21A	3.48048e-11	0.734164	0.581	0.401	7.23453e-07
UTP23	3.50918e-11	0.483745	0.929	0.914	7.29418e-07
DGKZ	3.52784e-11	0.604217	0.954	0.879	7.33297e-07
TMEM126A	3.56552e-11	-0.433811	0.942	0.948	7.41128e-07
SLC44A3	3.90661e-11	-0.560246	0.083	0.29	8.12029e-07
NBL1	4.43286e-11	0.611628	0.739	0.568	9.21415e-07
GRN	4.51001e-11	-0.483915	0.888	0.954	9.37451e-07
POMP	4.53069e-11	-0.445202	0.909	0.957	9.41749e-07
TMEM263	4.54165e-11	-0.308711	0.988	0.997	9.44028e-07
RPLP0	4.64541e-11	0.379274	1	1	9.65594e-07
NT5DC2	4.64882e-11	-0.502003	0.929	0.964	9.66304e-07
ENSGALG00000047153	4.66651e-11	0.625661	0.473	0.275	9.6998e-07
ENSGALG00000050282	4.68647e-11	1.32625	0.548	0.376	9.7413e-07
AIFM1	4.77522e-11	-0.464172	0.913	0.955	9.92577e-07
CADM1	4.80147e-11	0.612454	0.88	0.819	9.98034e-07
DEF6	4.93704e-11	0.645512	0.436	0.255	1.02621e-06
DDX4	5.08114e-11	-0.356656	0.996	0.997	1.05617e-06
EIF3B	5.12728e-11	-0.421501	0.963	0.982	1.06576e-06
ENSGALG00000026754	5.13342e-11	-0.783366	0.129	0.345	1.06703e-06
ZRANB2	5.19077e-11	-0.373612	0.975	0.992	1.07895e-06
PLPPR1	5.21536e-11	0.597182	0.639	0.453	1.08406e-06
ENSGALG00000033036	5.34631e-11	0.877495	0.913	0.807	1.11128e-06
SMC5	5.42986e-11	-0.359955	0.983	0.99	1.12865e-06
ENSGALG00000033862	5.72904e-11	-0.460289	0.934	0.977	1.19084e-06
SMIM4	5.83879e-11	0.416626	0.996	0.983	1.21365e-06
LIPA	5.92155e-11	-0.510205	0.324	0.574	1.23085e-06
ENSGALG00000054070	6.14761e-11	0.403763	0.187	0.061	1.27784e-06
TMEM18	6.15665e-11	0.425414	0.959	0.926	1.27972e-06
SSPN	6.35298e-11	0.271984	0.12	0.027	1.32053e-06
RPL17	6.55137e-11	-0.299125	1	0.999	1.36177e-06
DDX5	6.71137e-11	-0.344863	0.996	1	1.39503e-06
SRSF1	6.79671e-11	-0.261719	1	1	1.41276e-06
ENSGALG00000049966	6.81568e-11	-0.402495	0.921	0.959	1.41671e-06
ND4L	6.83023e-11	-0.423289	0.938	0.986	1.41973e-06
ENSGALG00000016651	7.00915e-11	0.640076	0.548	0.362	1.45692e-06
ENSGALG00000050517	7.05407e-11	1.14594	0.635	0.494	1.46626e-06
ENSGALG00000031398	7.09135e-11	0.625538	0.606	0.415	1.47401e-06
TRA2B	7.23509e-11	-0.456302	0.929	0.969	1.50389e-06
ENSGALG00000055140	7.42304e-11	0.560003	0.39	0.212	1.54295e-06
TCF12	7.7265e-11	-0.459882	0.967	0.981	1.60603e-06
MDFIC	7.81926e-11	0.462283	0.988	0.961	1.62531e-06
UHRF1	8.68417e-11	-0.732761	0.892	0.931	1.80509e-06
NOP14	9.03704e-11	-0.423984	0.959	0.985	1.87844e-06
MCTS1	9.66079e-11	-0.408732	0.963	0.986	2.00809e-06
ACSM3	9.75134e-11	0.553378	0.39	0.202	2.02691e-06
MIF4GD	9.93135e-11	0.425211	0.979	0.94	2.06433e-06
ENSGALG00000021676	1.01111e-10	0.473088	0.925	0.889	2.1017e-06
ENSGALG00000051534	1.02132e-10	0.536545	0.954	0.908	2.12292e-06
LYPLA1	1.03754e-10	-0.474053	0.793	0.876	2.15664e-06
PTS	1.0551e-10	0.503838	0.921	0.908	2.19313e-06
UBE2J2	1.07051e-10	0.390435	0.967	0.946	2.22516e-06
ENSGALG00000048384	1.10568e-10	-0.560205	0.286	0.532	2.29826e-06
GLI2	1.10909e-10	0.6537	0.784	0.657	2.30536e-06
COII	1.10944e-10	0.456262	1	1	2.30608e-06
CDK1	1.11021e-10	-0.416008	0.726	0.887	2.30768e-06
BFSP1	1.13363e-10	0.537181	0.324	0.155	2.35635e-06
MRPL28	1.16335e-10	-0.463353	0.9	0.953	2.41814e-06
LSM5	1.16495e-10	-0.261828	1	0.997	2.42146e-06
TDRD9	1.17345e-10	0.520864	0.946	0.945	2.43914e-06
RAB3C	1.17584e-10	0.523686	0.618	0.433	2.44409e-06
AURKAIP1	1.1997e-10	-0.484822	0.888	0.953	2.4937e-06
TTC9	1.22057e-10	0.522839	0.61	0.42	2.53708e-06
MCM2	1.22655e-10	-0.690076	0.672	0.82	2.54951e-06
ASZ1	1.22868e-10	-0.336652	0.988	0.988	2.55393e-06
PSMC5	1.26778e-10	-0.432738	0.954	0.976	2.6352e-06
PDAP1	1.27821e-10	-0.497722	0.88	0.931	2.65689e-06
STX7	1.28001e-10	-0.579505	0.249	0.473	2.66062e-06
ENSGALG00000017220	1.30211e-10	-0.65366	0.726	0.83	2.70656e-06
PPP1R17	1.32818e-10	0.514968	0.332	0.164	2.76075e-06
TK1	1.36936e-10	-1.00412	0.191	0.399	2.84635e-06
ENSGALG00000013033	1.37599e-10	0.271666	0.158	0.047	2.86013e-06
LPAR2	1.3805e-10	0.535936	0.423	0.246	2.86952e-06
CHAC2	1.42053e-10	0.505891	0.871	0.741	2.95271e-06
TPM2	1.43394e-10	-1.15975	0.452	0.666	2.98058e-06
SFMBT2	1.46094e-10	0.503614	0.755	0.583	3.03672e-06
REXO2	1.46418e-10	-0.318111	0.996	0.995	3.04345e-06
PALMD	1.4946e-10	0.62844	0.187	0.064	3.10667e-06
IGF2BP3	1.5214e-10	-0.391851	0.975	0.991	3.16238e-06
GPR162	1.53409e-10	-0.467862	0.859	0.943	3.18877e-06
GPN1	1.58201e-10	-0.597616	0.61	0.762	3.28837e-06
IKZF1	1.61806e-10	0.524646	0.353	0.181	3.3633e-06
FAM96A	1.61927e-10	-0.420623	0.934	0.973	3.36582e-06
ENSGALG00000039590	1.69831e-10	0.459164	0.863	0.792	3.5301e-06
YLPM1	1.69831e-10	-0.632885	0.378	0.586	3.53012e-06
MYH1B	1.69913e-10	0.411759	0.166	0.052	3.53182e-06
ENSGALG00000037267	1.71037e-10	0.362305	0.108	0.023	3.55517e-06
PDK4	1.80609e-10	0.401377	0.149	0.043	3.75414e-06
NDUFV1	1.81348e-10	-0.351214	0.975	0.994	3.7695e-06
ENSGALG00000013546	1.8282e-10	0.455933	0.199	0.07	3.8001e-06
TF	1.84577e-10	0.365944	0.133	0.035	3.83662e-06
OAZ2	1.88096e-10	-0.419334	0.942	0.976	3.90977e-06
CLSPN	1.88266e-10	-0.709833	0.515	0.71	3.9133e-06
RPL12	1.88832e-10	-0.251193	1	1	3.92505e-06
DCAF13	1.89657e-10	0.373613	0.992	0.98	3.94221e-06
LLPH	1.90747e-10	-0.348713	0.992	0.993	3.96487e-06
DOCK2	1.90898e-10	-0.684949	0.261	0.478	3.968e-06
TPD52	1.9223e-10	0.495466	0.95	0.919	3.99569e-06
UCK1	1.93391e-10	0.650839	0.743	0.598	4.01982e-06
YWHAH	1.95482e-10	-0.539889	0.788	0.89	4.06329e-06
RIDA	2.06189e-10	0.37811	0.988	0.984	4.28584e-06
ISOC2	2.1234e-10	-0.585608	0.527	0.705	4.4137e-06
FEN1	2.19402e-10	-0.548499	0.676	0.827	4.56048e-06
EI24	2.22373e-10	-0.278548	0.983	0.987	4.62224e-06
IFT22	2.23112e-10	0.35943	0.979	0.985	4.6376e-06
E2F1	2.30782e-10	-0.748904	0.353	0.559	4.79703e-06
MRPS36	2.33901e-10	-0.559825	0.822	0.904	4.86187e-06
TUBB2B	2.42618e-10	-0.846471	0.56	0.713	5.04306e-06
CALB2	2.48944e-10	0.505233	0.44	0.258	5.17454e-06
ASIC2	2.49564e-10	0.560517	0.461	0.277	5.18744e-06
ZYX	2.51083e-10	-0.574923	0.398	0.62	5.21901e-06
C7orf25	2.54285e-10	0.542179	0.876	0.732	5.28557e-06
SRSF7	2.58835e-10	-0.382414	0.992	0.994	5.38015e-06
ENSGALG00000035737	2.60503e-10	0.293694	0.149	0.043	5.41481e-06
TIMM22	2.65259e-10	-0.480657	0.863	0.935	5.51367e-06
TPP1	2.72966e-10	-0.551868	0.83	0.91	5.67388e-06
LMAN2	2.86144e-10	-0.420237	0.888	0.938	5.9478e-06
ENSGALG00000050453	2.99178e-10	0.735648	0.473	0.288	6.21872e-06
ND4	2.99769e-10	-0.278033	1	1	6.231e-06
ENSGALG00000053765	3.04464e-10	-0.406582	0.992	0.997	6.32859e-06
PSMD4	3.28228e-10	-0.405387	0.959	0.981	6.82254e-06
PDGFB	3.37242e-10	0.312215	0.108	0.024	7.0099e-06
CYTB	3.41664e-10	-0.263931	1	1	7.10183e-06
USP49	3.52489e-10	0.572694	0.722	0.566	7.32684e-06
LNPK	3.72945e-10	-0.445668	0.846	0.923	7.75204e-06
ENSGALG00000020510	3.80996e-10	-0.580042	0.373	0.592	7.91937e-06
SCCPDH	3.84969e-10	0.331101	0.992	0.986	8.00197e-06
DCUN1D4	3.86934e-10	-0.63241	0.473	0.66	8.04282e-06
DUSP14	4.05254e-10	-0.475456	0.668	0.833	8.42362e-06
DCK	4.14806e-10	-0.662045	0.469	0.661	8.62215e-06
RLN3	4.20125e-10	0.659935	0.187	0.395	8.73271e-06
ENSGALG00000032452	4.21863e-10	0.538181	0.842	0.788	8.76884e-06
NUCKS1	4.2985e-10	-0.28263	1	0.999	8.93487e-06
RTN4	4.35992e-10	-0.382762	0.967	0.985	9.06253e-06
PRPS2	4.38378e-10	0.464923	0.452	0.269	9.11212e-06
AMY1A	4.54772e-10	0.475643	0.909	0.837	9.45289e-06
SMIM7	4.58107e-10	-0.397227	0.959	0.986	9.52221e-06
ENSGALG00000053621	4.631e-10	0.809185	0.436	0.266	9.626e-06
KPNA7	4.74472e-10	0.314683	0.166	0.054	9.86238e-06
RPS25	4.75086e-10	-0.260785	1	1	9.87515e-06
RPS26	4.82446e-10	-0.251551	1	1	1.00281e-05
C1orf21	4.84589e-10	0.443652	0.929	0.903	1.00727e-05
CYP3A4	4.99889e-10	0.427716	0.237	0.096	1.03907e-05
SMN	5.09622e-10	-0.348546	0.983	0.986	1.0593e-05
SUSD1	5.11931e-10	-0.534517	0.51	0.706	1.0641e-05
ABTB1	5.25482e-10	0.498797	0.884	0.782	1.09227e-05
AMH	5.29252e-10	-1.38249	0.033	0.198	1.1001e-05
ENSGALG00000050160	5.44124e-10	0.472129	0.137	0.038	1.13102e-05
GLOD4	5.47437e-10	-0.442902	0.905	0.952	1.1379e-05
GOLIM4	5.47457e-10	-0.715534	0.469	0.631	1.13794e-05
HPF1	5.50265e-10	-0.337133	0.992	0.997	1.14378e-05
MYBBP1A	5.60587e-10	-0.540009	0.726	0.844	1.16524e-05
SCN5A	5.70575e-10	0.2512	0.141	0.04	1.186e-05
TTF1	5.7352e-10	-0.446726	0.934	0.965	1.19212e-05
ENSGALG00000030808	6.16924e-10	-0.37713	0.959	0.975	1.28234e-05
ADAL	6.41591e-10	0.472658	0.967	0.945	1.33361e-05
AGA	6.44297e-10	0.536505	0.975	0.967	1.33923e-05
SLC10A4	6.45661e-10	-0.704559	0.17	0.372	1.34207e-05
KYNU	6.52499e-10	0.418957	0.22	0.086	1.35628e-05
FRY	6.71906e-10	0.435796	0.307	0.149	1.39662e-05
FHL3	6.72972e-10	0.507973	0.863	0.788	1.39884e-05
H2AFZ	6.93875e-10	-0.429585	0.979	0.996	1.44229e-05
MAFB	7.35535e-10	-0.710478	0.075	0.259	1.52888e-05
NPB	7.53825e-10	-0.506001	0.722	0.82	1.5669e-05
SOCS6	7.68814e-10	-0.539338	0.191	0.402	1.59806e-05
ENSGALG00000012194	7.74485e-10	0.415252	0.971	0.962	1.60984e-05
ENSGALG00000028666	7.97875e-10	0.257865	0.108	0.025	1.65846e-05
DDTL	8.3318e-10	0.354662	0.996	0.997	1.73185e-05
ENSGALG00000053643	8.57276e-10	0.255896	0.104	0.023	1.78193e-05
GNAZ	8.66882e-10	0.562397	0.477	0.301	1.8019e-05
RHOQ	8.73212e-10	-0.53267	0.39	0.59	1.81506e-05
CCDC18	8.82463e-10	0.501892	0.888	0.828	1.83429e-05
RUNX2	8.87052e-10	-0.551917	0.195	0.401	1.84383e-05
R3HDM1	8.96985e-10	-0.469298	0.909	0.936	1.86447e-05
ZNHIT3	9.14257e-10	-0.331462	0.959	0.982	1.90037e-05
G6PC3	9.24516e-10	-0.428169	0.805	0.917	1.9217e-05
GYG1	9.45299e-10	0.661224	0.78	0.634	1.9649e-05
ENSGALG00000050805	1.004e-09	-0.563511	0.299	0.503	2.08692e-05
IFT43	1.01652e-09	-0.585014	0.378	0.581	2.11294e-05
FAM18B1	1.02968e-09	0.369516	0.988	0.956	2.14029e-05
APIP	1.0612e-09	0.467279	0.822	0.704	2.20581e-05
ENSGALG00000049424	1.06386e-09	0.350889	0.162	0.052	2.21134e-05
LMO7	1.07034e-09	0.496054	0.73	0.574	2.22481e-05
IER3IP1	1.08317e-09	0.364411	1	0.997	2.25147e-05
MRPS18C	1.14646e-09	-0.38259	0.959	0.981	2.38303e-05
DGAT2	1.14855e-09	0.385338	0.166	0.055	2.38738e-05
EHHADH	1.16203e-09	0.52997	0.826	0.755	2.4154e-05
RAB3B	1.1701e-09	0.494356	0.751	0.635	2.43216e-05
ENSGALG00000038923	1.18133e-09	0.51391	0.635	0.46	2.45551e-05
MEP1B	1.20221e-09	0.306263	0.124	0.033	2.49892e-05
BRIX1	1.21319e-09	-0.332522	0.971	0.992	2.52173e-05
UBE2F	1.24016e-09	0.401201	0.979	0.99	2.5778e-05
EIF1	1.27526e-09	-0.303671	0.996	0.998	2.65076e-05
NUP107	1.29845e-09	-0.426349	0.863	0.923	2.69895e-05
RPF1	1.3222e-09	-0.451353	0.871	0.943	2.74832e-05
GABARAPL2	1.33218e-09	0.372277	0.983	0.975	2.76908e-05
ENSGALG00000053744	1.33821e-09	0.292978	0.133	0.037	2.7816e-05
ENSGALG00000054746	1.34386e-09	-0.627964	0.892	0.91	2.79335e-05
INKA2	1.34584e-09	0.628699	0.394	0.222	2.79747e-05
PLOD1	1.34777e-09	0.420573	0.954	0.915	2.80147e-05
STRIP1	1.36384e-09	-0.5094	0.502	0.689	2.83488e-05
MSANTD1	1.38798e-09	0.638061	0.589	0.401	2.88505e-05
GNPTAB	1.44078e-09	-0.606247	0.332	0.535	2.9948e-05
BZW2	1.44675e-09	-0.445137	0.975	0.983	3.00722e-05
CBX1	1.45477e-09	-0.517577	0.701	0.829	3.02388e-05
SREK1IP1	1.48284e-09	-0.337422	0.967	0.991	3.08223e-05
TNFRSF11B	1.50516e-09	0.508371	0.61	0.416	3.12862e-05
SYTL5	1.55295e-09	0.53722	0.386	0.218	3.22797e-05
ENSGALG00000035206	1.56932e-09	-0.425059	0.888	0.939	3.262e-05
STK31	1.62882e-09	-0.378779	0.992	0.997	3.38568e-05
CDC7	1.73133e-09	-0.581823	0.523	0.708	3.59874e-05
WLS	1.74003e-09	-0.523643	0.349	0.573	3.61682e-05
M1AP	1.76647e-09	0.424412	0.685	0.522	3.67178e-05
ATP8A2	1.7944e-09	0.607945	0.473	0.309	3.72983e-05
TCTN2	1.87372e-09	0.592663	0.929	0.876	3.89471e-05
EBF2	1.87512e-09	0.622739	0.568	0.401	3.89763e-05
ENSGALG00000044466	1.8857e-09	0.478228	0.315	0.155	3.91961e-05
ENSGALG00000053559	1.90545e-09	-0.511646	0.568	0.743	3.96066e-05
ENSGALG00000040732	1.91485e-09	0.578421	0.461	0.273	3.98021e-05
CHMP6	1.98779e-09	-0.378059	0.979	0.986	4.13181e-05
HVCN1	2.02541e-09	0.802571	0.718	0.605	4.21002e-05
PFDN5	2.03157e-09	-0.337707	0.996	0.997	4.22283e-05
MYH11	2.03203e-09	0.406682	0.253	0.113	4.22378e-05
ENSGALG00000045228	2.04373e-09	0.591394	0.585	0.43	4.2481e-05
ENSGALG00000039246	2.05358e-09	0.677457	0.477	0.319	4.26858e-05
ENSGALG00000041973	2.06431e-09	-0.536995	0.722	0.822	4.29087e-05
SLC13A1	2.07707e-09	0.429955	0.286	0.135	4.31741e-05
ENSGALG00000050178	2.2694e-09	-0.405243	0.896	0.948	4.71717e-05
MASP2	2.31891e-09	0.401692	0.237	0.102	4.82009e-05
ENSGALG00000034580	2.37344e-09	0.560958	0.436	0.268	4.93344e-05
HAUS6	2.38694e-09	-0.635288	0.627	0.741	4.96149e-05
ENSGALG00000052184	2.39216e-09	0.570818	0.826	0.758	4.97235e-05
ZMYND19	2.45987e-09	-0.521362	0.689	0.833	5.11308e-05
SLC35B1	2.5494e-09	0.382019	0.975	0.992	5.29918e-05
UCHL3	2.58161e-09	-0.465765	0.867	0.953	5.36613e-05
MPV17L2	2.58915e-09	0.559521	0.859	0.792	5.38181e-05
STUB1	2.60381e-09	-0.453108	0.739	0.835	5.41229e-05
TMSB15B	2.66723e-09	-0.598107	0.979	0.983	5.5441e-05
CDX2	2.83569e-09	-0.467519	0.021	0.169	5.89426e-05
DDX3X	2.85006e-09	-0.388067	0.983	0.997	5.92414e-05
SFT2D2	2.94406e-09	0.497827	0.593	0.428	6.11952e-05
HMGCR	2.96044e-09	-0.410819	0.942	0.969	6.15358e-05
CPSF4	2.98812e-09	-0.462327	0.855	0.916	6.21111e-05
C9orf85	3.08158e-09	-0.419327	0.884	0.932	6.40537e-05
ENSGALG00000003348	3.10928e-09	-0.404203	0.996	0.995	6.46294e-05
TXNL4A	3.12649e-09	-0.333148	0.942	0.947	6.49872e-05
TEKT1	3.14721e-09	0.613846	0.577	0.391	6.54179e-05
GRB14	3.17423e-09	0.548807	0.444	0.269	6.59795e-05
ENSGALG00000013268	3.2074e-09	0.49683	0.29	0.142	6.6669e-05
ENSGALG00000042963	3.34066e-09	0.695015	0.817	0.752	6.94389e-05
SLC34A1	3.34378e-09	0.616638	0.133	0.039	6.95038e-05
ATXN10	3.43986e-09	0.624871	0.531	0.391	7.1501e-05
RPS21	3.46302e-09	-0.301743	1	1	7.19822e-05
CHCHD1	3.5247e-09	-0.343395	0.967	0.986	7.32645e-05
L3MBTL3	3.59447e-09	-0.739679	0.212	0.403	7.47146e-05
CRCP	3.59897e-09	0.339973	0.979	0.981	7.48082e-05
MSH6	3.62725e-09	-0.499545	0.909	0.954	7.5396e-05
S100A11	3.63361e-09	0.618217	0.946	0.887	7.55282e-05
SARS	3.67334e-09	-0.45269	0.905	0.932	7.63541e-05
ERLIN2	3.84025e-09	-0.389394	0.954	0.975	7.98235e-05
FANCC	3.87108e-09	-0.452951	0.44	0.631	8.04644e-05
ENSGALG00000052475	4.09982e-09	0.259566	0.129	0.036	8.52188e-05
ENSGALG00000048179	4.14515e-09	-0.604562	0.207	0.4	8.61611e-05
EXOC3	4.17715e-09	0.416484	0.892	0.87	8.68263e-05
RBM43	4.18034e-09	0.663259	0.689	0.561	8.68926e-05
CHURC1	4.35469e-09	-0.276277	0.996	0.997	9.05165e-05
CenpA	4.39612e-09	-0.531734	0.253	0.469	9.13777e-05
PODXL	4.51438e-09	0.782416	0.34	0.184	9.38358e-05
ENSGALG00000047877	4.57292e-09	0.804235	0.954	0.85	9.50528e-05
HAT1	4.57733e-09	-0.51282	0.473	0.654	9.51444e-05
ENSGALG00000012694	4.58135e-09	0.349245	0.971	0.958	9.52278e-05
SDF2L1	4.62119e-09	0.478876	0.963	0.924	9.6056e-05
ZNF521	4.78337e-09	-0.74663	0.257	0.445	9.94271e-05
IFT52	4.81524e-09	-0.396234	0.975	0.989	0.00010009
CASR	4.91224e-09	0.358983	0.183	0.069	0.000102106
EML5	4.93301e-09	0.583919	0.822	0.728	0.000102538
PPEF1	5.04139e-09	0.648529	0.697	0.561	0.00010479
ETFA	5.07562e-09	-0.331995	0.971	0.981	0.000105502
CDH11	5.14322e-09	0.440389	0.349	0.189	0.000106907
APOO	5.35203e-09	-0.410669	0.809	0.906	0.000111247
RWDD1	5.35631e-09	-0.32554	0.967	0.99	0.000111336
ANAPC15	5.44301e-09	-0.386368	0.884	0.953	0.000113138
UPRT	5.45918e-09	-0.416177	0.917	0.945	0.000113474
CXCR4	5.49551e-09	-0.567068	0.091	0.264	0.00011423
ENSGALG00000041778	5.61669e-09	0.454337	0.979	0.95	0.000116749
PXMP4	5.63222e-09	-0.452172	0.589	0.76	0.000117071
IFT57	6.0321e-09	0.396334	0.971	0.963	0.000125383
CALCA	6.37578e-09	-0.584682	0.075	0.243	0.000132527
PPAT	6.62203e-09	-0.339853	0.963	0.97	0.000137645
PCMTD2	6.62346e-09	0.576731	0.776	0.738	0.000137675
MMP2	6.66745e-09	0.496509	0.286	0.137	0.00013859
HIVEP1	6.67166e-09	0.49312	0.788	0.688	0.000138677
C1QL3	7.0207e-09	0.474214	0.27	0.124	0.000145932
CREBL2	7.15254e-09	0.463026	0.867	0.792	0.000148673
KIT	7.32585e-09	-0.413336	0.95	0.974	0.000152275
NIPSNAP2	7.41576e-09	-0.350474	0.979	0.987	0.000154144
PSMD10	7.53288e-09	-0.370314	0.938	0.97	0.000156579
RPL31	7.89741e-09	-0.267403	1	1	0.000164156
HS6ST2	7.9027e-09	-0.423027	0.324	0.538	0.000164265
ORAOV1	7.90751e-09	-0.431224	0.905	0.931	0.000164366
TOMM20	7.91356e-09	-0.293222	1	0.997	0.000164491
WBP1	8.01624e-09	-0.45789	0.685	0.805	0.000166626
ETV1	8.08258e-09	0.529489	0.519	0.332	0.000168004
RGN	8.24114e-09	-0.543382	0.817	0.907	0.0001713
HNRNPM	8.24918e-09	-0.459953	0.855	0.927	0.000171467
MRPL14	8.25834e-09	-0.375959	0.929	0.972	0.000171658
LRRC20	8.34597e-09	-0.470297	0.556	0.715	0.000173479
ORC1	8.43702e-09	-0.631339	0.328	0.537	0.000175372
RHOF	8.73131e-09	0.393211	0.328	0.172	0.000181489
ENSGALG00000051614	9.04027e-09	0.577324	0.573	0.425	0.000187911
C3orf70	9.28821e-09	0.366413	0.934	0.861	0.000193065
DOCK5	9.35563e-09	0.59052	0.502	0.341	0.000194466
PRKAG2	9.40759e-09	-0.391488	0.871	0.944	0.000195546
NAA50	9.59343e-09	0.439648	0.992	0.985	0.000199409
FAM3B	9.67797e-09	0.56997	0.751	0.627	0.000201166
PHPT1	9.89148e-09	-0.382472	0.867	0.933	0.000205604
CACNA1D	9.93322e-09	-0.576937	0.041	0.192	0.000206472
ENSGALG00000054420	1.00382e-08	-0.53294	0.481	0.696	0.000208654
IMMT	1.02374e-08	-0.334414	0.992	0.985	0.000212794
ENSGALG00000045994	1.03406e-08	-0.345181	0.668	0.833	0.00021494
ENSGALG00000047468	1.05608e-08	-0.465265	0.842	0.908	0.000219517
MARCKSL1	1.08561e-08	-0.674182	0.722	0.827	0.000225655
TCEB1	1.08831e-08	-0.405044	0.905	0.95	0.000226216
ENSGALG00000049810	1.10716e-08	0.409	0.261	0.123	0.000230134
C2H6orf52	1.12046e-08	-0.403429	0.896	0.95	0.000232898
MPP1	1.1265e-08	-0.440811	0.863	0.92	0.000234155
ABCF2	1.14885e-08	-0.424943	0.705	0.831	0.0002388
CCNDBP1	1.14921e-08	-0.425202	0.826	0.914	0.000238875
SYF2	1.15509e-08	-0.370147	0.963	0.975	0.000240097
MASTL	1.16104e-08	-0.698096	0.523	0.69	0.000241333
ENSGALG00000030902	1.16213e-08	0.481969	0.253	0.119	0.00024156
TBC1D22A	1.19006e-08	0.502674	0.784	0.696	0.000247365
HSPA9	1.21592e-08	-0.289626	1	0.997	0.000252742
CAPZB	1.23073e-08	-0.313699	1	0.991	0.000255819
GJA1	1.24143e-08	0.379986	0.959	0.945	0.000258043
ECD	1.24915e-08	-0.369409	0.793	0.897	0.000259649
GNA11	1.24971e-08	-0.416505	0.9	0.953	0.000259764
JAGN1	1.25173e-08	-0.396484	0.905	0.953	0.000260185
SLC38A2	1.27766e-08	0.397108	0.88	0.777	0.000265574
TMEM223	1.30765e-08	-0.349282	0.938	0.979	0.000271808
ROPN1L	1.31577e-08	0.490806	0.726	0.583	0.000273495
CHTF8	1.34613e-08	-0.898434	0.241	0.426	0.000279807
SEPT5	1.35755e-08	0.60247	0.631	0.489	0.000282181
ENSGALG00000048602	1.39446e-08	0.380062	0.295	0.146	0.000289853
PLEKHF2	1.39541e-08	0.440286	0.88	0.83	0.000290051
ENSGALG00000045235	1.4225e-08	0.375501	0.149	0.051	0.000295681
GRIK2	1.45523e-08	0.340897	0.149	0.05	0.000302484
ENSGALG00000051064	1.46514e-08	0.464644	0.905	0.859	0.000304543
MRPL9	1.48319e-08	-0.313075	0.971	0.986	0.000308296
PHAX	1.54523e-08	-0.36184	0.946	0.982	0.000321192
SALL1	1.56393e-08	0.58394	0.734	0.6	0.000325078
YRDC	1.57403e-08	-0.355609	0.921	0.964	0.000327179
NIF3L1	1.62062e-08	-0.515188	0.506	0.689	0.000336863
TMEM141	1.62563e-08	-0.30169	0.971	0.985	0.000337903
LSAMP	1.63531e-08	0.486664	0.336	0.191	0.000339915
SNAP29	1.66488e-08	0.377136	0.983	0.974	0.000346062
RBBP4	1.67332e-08	-0.368765	0.967	0.98	0.000347817
MTRF1	1.74571e-08	0.517312	0.734	0.611	0.000362864
ENSGALG00000048807	1.78256e-08	0.60239	0.415	0.271	0.000370522
RAB4A	1.78299e-08	0.445249	0.946	0.903	0.000370613
LTA4H	1.78987e-08	-0.403362	0.473	0.663	0.000372042
GLIPR1L	1.88291e-08	0.332404	0.216	0.091	0.000391383
MGEA5	1.89558e-08	-0.434058	0.967	0.976	0.000394015
ARFGEF1	1.93711e-08	0.525125	0.909	0.847	0.000402649
CDK2AP2	1.94242e-08	-0.313485	0.826	0.925	0.000403752
STRADA	1.95191e-08	-0.393579	0.876	0.945	0.000405725
PARP16	1.99847e-08	0.397941	0.934	0.918	0.000415402
NWD1	2.02684e-08	-0.356882	0.888	0.954	0.000421299
SMG6	2.03712e-08	-0.397674	0.826	0.914	0.000423437
PRORSD1P	2.07995e-08	-0.380292	0.776	0.866	0.000432338
ENSGALG00000054267	2.09102e-08	0.360903	0.22	0.098	0.000434638
SNRPC	2.11306e-08	-0.331297	0.959	0.986	0.000439221
SGF29	2.13383e-08	0.473698	0.934	0.891	0.000443537
GADD45A	2.18958e-08	-0.578792	0.494	0.657	0.000455126
WDHD1	2.20349e-08	-0.622956	0.394	0.568	0.000458018
ENSGALG00000054410	2.27889e-08	0.318115	0.133	0.042	0.000473691
SRP14	2.31981e-08	-0.312868	0.992	0.997	0.000482196
SLC25A1	2.35053e-08	0.495846	0.676	0.542	0.000488581
GINS1	2.46495e-08	-0.701125	0.469	0.638	0.000512365
CHAF1A	2.46501e-08	-0.658	0.307	0.493	0.000512378
NCAPH	2.47877e-08	-0.821325	0.34	0.528	0.000515238
RIBC2	2.52427e-08	0.408738	0.668	0.502	0.000524696
DPY30	2.52575e-08	-0.336398	0.992	0.986	0.000525002
CRMP1	2.57431e-08	-0.506858	0.361	0.56	0.000535096
GPX4	2.58389e-08	-0.318572	1	0.997	0.000537087
MCEE	2.61233e-08	0.506295	0.734	0.578	0.000543
RUSC2	2.65162e-08	0.46168	0.411	0.249	0.000551166
ENSGALG00000035935	2.6532e-08	0.305461	0.124	0.038	0.000551494
DNAJC1	2.68228e-08	-0.38831	0.967	0.982	0.000557538
DDX1	2.75093e-08	-0.331586	0.996	0.992	0.000571809
ENSGALG00000044433	2.78287e-08	-0.544033	0.411	0.597	0.000578447
ENSGALG00000040833	2.80034e-08	-0.56569	0.776	0.852	0.000582078
NXNL2	2.86088e-08	0.427894	0.801	0.711	0.000594663
MRPL21	2.87925e-08	-0.395993	0.917	0.94	0.00059848
ENSGALG00000052486	2.89093e-08	0.663655	0.527	0.378	0.000600908
TOP2A	2.91345e-08	-0.629042	0.498	0.684	0.00060559
SLC1A4	2.92278e-08	-0.470466	0.66	0.79	0.000607529
MRTO4	2.93391e-08	-0.391907	0.884	0.942	0.000609842
DNAJB2	3.01539e-08	-0.441457	0.834	0.902	0.00062678
SSRP1	3.02705e-08	-0.370035	0.95	0.977	0.000629202
ENSGALG00000054787	3.04652e-08	0.6557	0.988	0.97	0.000633249
STRBP	3.07023e-08	-0.483454	0.598	0.732	0.000638179
BLB2	3.0929e-08	0.508874	0.527	0.348	0.000642891
ETV6	3.11398e-08	0.509618	0.822	0.737	0.000647273
HDDC2	3.13955e-08	-0.379895	0.975	0.978	0.000652587
CASP3	3.18805e-08	-0.574324	0.477	0.645	0.000662669
FREM1	3.2691e-08	0.283146	0.149	0.052	0.000679515
PFN2	3.29089e-08	-0.358452	0.959	0.981	0.000684044
CDC6	3.32535e-08	-0.87776	0.203	0.382	0.000691208
ENSGALG00000049187	3.42942e-08	0.373024	0.979	0.964	0.00071284
ENSGALG00000038522	3.43351e-08	-0.473645	0.701	0.837	0.00071369
SF3A3	3.45365e-08	-0.354201	0.946	0.964	0.000717876
SAE1	3.45551e-08	0.327903	0.979	0.959	0.000718262
ALDH7A1	3.45948e-08	0.615602	0.851	0.785	0.000719088
ENSGALG00000050235	3.55292e-08	-0.409897	0.631	0.784	0.00073851
ARMC3	3.65404e-08	0.643534	0.685	0.56	0.000759528
TIMM44	3.84165e-08	-0.274796	0.996	0.997	0.000798525
ENSGALG00000037932	3.84308e-08	-0.434023	0.813	0.877	0.000798823
RNF103	3.86269e-08	0.386322	0.888	0.805	0.0008029
SUGT1	3.87129e-08	-0.340061	0.822	0.909	0.000804686
ZNF704	3.87863e-08	-0.287993	0.975	0.978	0.000806212
WDR53	3.93163e-08	0.354434	0.921	0.904	0.000817229
PSMF1	3.97666e-08	0.401286	0.959	0.914	0.000826588
PDGFD	4.02752e-08	0.398403	0.942	0.892	0.00083716
PPIH	4.15319e-08	-0.297218	0.992	0.994	0.000863281
RPGR	4.18169e-08	0.376119	0.95	0.919	0.000869206
LIFR	4.19554e-08	-0.469644	0.693	0.796	0.000872085
ENSGALG00000044521	4.20495e-08	0.561028	0.398	0.257	0.000874042
MRPS5	4.27782e-08	-0.364516	0.971	0.982	0.000889187
IPO9	4.42315e-08	-0.428007	0.747	0.852	0.000919396
ENSGALG00000051862	4.4352e-08	0.514198	0.44	0.293	0.000921901
HIKESHI	4.49672e-08	-0.37618	0.938	0.969	0.000934687
VPS13A	4.55805e-08	-0.408718	0.556	0.717	0.000947437
DHX29	4.56528e-08	-0.435326	0.788	0.892	0.000948938
NEURL1	4.62571e-08	0.435832	0.257	0.125	0.0009615
ILF2	4.77199e-08	-0.331012	0.983	0.986	0.000991906
STK24	4.86479e-08	0.434261	0.622	0.473	0.00101119
LBR	4.87489e-08	-0.288417	0.871	0.944	0.0010133
DYNC2H1	4.94543e-08	0.430882	0.842	0.743	0.00102796
ENSGALG00000048023	4.94838e-08	0.406751	0.303	0.163	0.00102857
C20H20ORF24	5.00236e-08	-0.346018	0.929	0.961	0.00103979
PEX12	5.03905e-08	0.416046	0.66	0.49	0.00104742
ENSGALG00000001031	5.07512e-08	0.484943	0.436	0.275	0.00105491
STXBP1	5.265e-08	0.445606	0.859	0.804	0.00109438
ENSGALG00000005648	5.28123e-08	0.450193	0.17	0.066	0.00109776
LSM14A	5.29163e-08	0.365249	0.983	0.973	0.00109992
FAM3C	5.36254e-08	-0.431593	0.888	0.92	0.00111466
ENSGALG00000002638	5.3629e-08	0.39021	0.245	0.115	0.00111473
SBNO1	5.45909e-08	0.250653	1	0.999	0.00113473
HSDL1	5.51434e-08	-0.360952	0.842	0.934	0.00114621
CACNA1C	5.64314e-08	0.388433	0.237	0.109	0.00117298
ENSGALG00000043352	5.69112e-08	0.419388	0.817	0.719	0.00118296
SRSF5	5.70965e-08	0.534437	0.809	0.721	0.00118681
C1H12ORF73	5.73038e-08	-0.3893	0.73	0.848	0.00119112
DYNC1H1	5.73988e-08	-0.394288	0.983	0.993	0.00119309
CDC23	5.75942e-08	-0.455788	0.822	0.884	0.00119715
KLHL36	5.90081e-08	-0.465835	0.56	0.69	0.00122654
MARCHF6	5.95312e-08	0.398816	0.992	0.976	0.00123741
PSMB6	6.02281e-08	-0.31994	0.975	0.986	0.0012519
HAUS1	6.02919e-08	-0.653156	0.726	0.815	0.00125323
LARS1	6.0606e-08	-0.330022	0.963	0.989	0.00125976
ZNF277	6.1642e-08	0.572675	0.743	0.663	0.00128129
ENSGALG00000039116	6.29912e-08	-0.487649	0.73	0.798	0.00130933
AATF	6.72716e-08	-0.432556	0.905	0.935	0.00139831
LOX	6.76798e-08	0.263045	0.124	0.039	0.00140679
ENSGALG00000037040	6.7704e-08	-0.375686	0.751	0.841	0.0014073
NOL9	6.83381e-08	-0.461415	0.838	0.894	0.00142048
ATOX1	6.8559e-08	-0.423007	0.888	0.922	0.00142507
ENSGALG00000051169	6.89878e-08	-0.347453	0.942	0.97	0.00143398
ENSGALG00000052896	6.96981e-08	0.476042	0.946	0.877	0.00144874
PRPF40A	6.99626e-08	-0.316059	0.967	0.991	0.00145424
ENSGALG00000036935	7.02206e-08	-0.340281	0.963	0.98	0.00145961
VAT1L	7.0627e-08	0.524562	0.606	0.459	0.00146805
EIF2B4	7.12469e-08	-0.396583	0.693	0.841	0.00148094
ENSGALG00000051059	7.15579e-08	0.64358	0.622	0.483	0.0014874
TPM1	7.26544e-08	-0.398519	0.714	0.847	0.0015102
MGME1	7.46094e-08	-0.508382	0.593	0.739	0.00155083
THBS4	7.56812e-08	-0.502259	0.726	0.82	0.00157311
ENSGALG00000049009	7.63177e-08	0.613631	0.349	0.203	0.00158634
AGO4	7.67233e-08	-0.40857	0.685	0.83	0.00159477
ALG12	7.69648e-08	0.363211	0.983	0.97	0.00159979
NUDC	7.72336e-08	-0.409429	0.946	0.96	0.00160538
ENSGALG00000045199	7.79945e-08	0.49486	0.469	0.313	0.00162119
ENSGALG00000042150	7.833e-08	0.27776	0.1	0.026	0.00162817
MRPS25	7.84354e-08	-0.264205	0.996	0.997	0.00163036
SIX1	7.85598e-08	-0.483258	0.203	0.39	0.00163294
RAD21	7.93696e-08	0.446406	0.983	0.981	0.00164978
CAAP1	7.98856e-08	-0.468912	0.602	0.738	0.0016605
ENSGALG00000017040	8.02837e-08	0.556784	0.29	0.156	0.00166878
TNFSF10	8.21944e-08	-0.445013	0.145	0.318	0.00170849
ENSGALG00000052350	8.41871e-08	0.72261	0.568	0.455	0.00174991
MCRIP2	8.52342e-08	-0.549042	0.436	0.627	0.00177168
CCT6A	8.80623e-08	-0.262599	0.992	0.996	0.00183046
ENSGALG00000048207	8.83061e-08	0.470478	0.286	0.152	0.00183553
NPY5R	9.05604e-08	0.457216	0.519	0.372	0.00188239
ATAD3A	9.21331e-08	-0.49237	0.299	0.47	0.00191508
SOX3	9.21587e-08	-0.753292	0.141	0.301	0.00191561
QARS	9.24429e-08	-0.393715	0.73	0.843	0.00192152
LAMTOR5	9.2845e-08	-0.366773	0.934	0.96	0.00192988
PIP4K2A	9.38327e-08	0.328646	0.967	0.909	0.00195041
TAF12	9.42253e-08	-0.314337	0.95	0.965	0.00195857
TFG	9.4475e-08	0.27703	0.992	0.99	0.00196376
UNC45B	9.47766e-08	0.517524	0.432	0.273	0.00197003
ENSGALG00000048501	9.86976e-08	-0.472465	0.697	0.825	0.00205153
ENSGALG00000047385	9.87797e-08	-1.01414	0.481	0.617	0.00205323
MRPS11	1.00054e-07	-0.265096	0.988	0.997	0.00207972
THSD7B	1.0063e-07	0.404475	0.336	0.191	0.00209169
LAMA1	1.00895e-07	-0.442983	0.037	0.169	0.00209721
SCN11A	1.01674e-07	0.417014	0.253	0.125	0.00211339
RNF24	1.04003e-07	0.534157	0.589	0.446	0.00216181
C8H1orf52	1.04874e-07	-0.483711	0.793	0.865	0.00217991
WDR5B	1.05345e-07	-0.327847	0.975	0.987	0.00218971
ENSGALG00000016760	1.05979e-07	-0.361987	0.971	0.977	0.00220287
ATAD5	1.06158e-07	-0.589499	0.697	0.775	0.00220659
MCOLN2	1.0689e-07	0.433736	0.241	0.114	0.00222181
PPWD1	1.07382e-07	-0.427768	0.822	0.889	0.00223205
ENSGALG00000048684	1.07515e-07	0.306432	0.174	0.07	0.0022348
ENSGALG00000042254	1.07835e-07	-0.360422	0.938	0.953	0.00224145
TMLHE	1.08507e-07	0.398609	0.809	0.687	0.00225543
PPP3R1	1.08835e-07	-0.330316	0.88	0.934	0.00226223
PNN	1.09099e-07	-0.285461	0.992	0.997	0.00226774
DCP1B	1.09404e-07	0.562023	0.436	0.289	0.00227406
BRAT1	1.09424e-07	0.4249	0.622	0.467	0.00227448
SPARC	1.11483e-07	-0.855344	0.033	0.163	0.00231729
ENSGALG00000047349	1.12342e-07	1.03019	0.527	0.395	0.00233515
ENSGALG00000052640	1.12703e-07	0.469885	0.232	0.111	0.00234265
ARHGDIB	1.12799e-07	0.428431	0.407	0.256	0.00234464
CLDN10	1.13127e-07	0.400641	0.332	0.181	0.00235146
SLC16A3	1.16848e-07	-0.482918	0.548	0.738	0.0024288
LRRC40	1.1712e-07	0.414908	0.838	0.735	0.00243445
PTPMT1	1.18672e-07	-0.393735	0.871	0.939	0.00246671
KPNA4	1.1957e-07	-0.418374	0.917	0.948	0.00248537
S1PR1	1.19793e-07	0.607606	0.747	0.618	0.00249002
DCUN1D5	1.20371e-07	-0.31138	0.954	0.979	0.00250203
ENSGALG00000036171	1.20916e-07	0.454575	0.846	0.727	0.00251336
GAS6	1.27871e-07	0.585731	0.552	0.398	0.00265792
TRMT1L	1.29563e-07	-0.295582	0.996	0.996	0.0026931
ZNF770	1.29989e-07	0.428767	0.734	0.631	0.00270196
NAF1	1.33067e-07	0.373521	0.988	0.981	0.00276593
MTFMT	1.33229e-07	0.370741	0.772	0.671	0.0027693
TMEM65	1.3617e-07	0.258343	0.996	0.989	0.00283042
RB1	1.36583e-07	-0.476955	0.539	0.687	0.00283901
ENSGALG00000048156	1.36751e-07	0.275317	0.104	0.03	0.00284251
MDGA2	1.3808e-07	0.292002	0.241	0.115	0.00287014
SKP2	1.39725e-07	-0.356373	0.938	0.974	0.00290433
ENSGALG00000046776	1.40473e-07	-0.434623	0.183	0.368	0.00291988
HNRNPR	1.42971e-07	-0.334768	0.996	0.994	0.00297179
OLA1	1.46451e-07	-0.378864	0.871	0.939	0.00304414
STMN3	1.4748e-07	0.381108	0.228	0.108	0.00306551
NENF	1.49409e-07	-0.435321	0.78	0.873	0.00310562
TPH2	1.50257e-07	0.489951	0.776	0.673	0.00312323
NRXN3	1.50912e-07	0.43669	0.307	0.171	0.00313687
GTF2A1	1.52106e-07	-0.447324	0.651	0.776	0.00316167
FNBP1L	1.53917e-07	-0.429439	0.855	0.921	0.00319931
DKK3	1.57083e-07	-0.548637	0.697	0.807	0.00326512
ALDOB	1.57219e-07	0.86462	0.398	0.257	0.00326795
ENSGALG00000024490	1.58935e-07	0.423917	0.149	0.057	0.00330363
WNT4	1.59357e-07	0.287497	0.137	0.048	0.0033124
NFE2L1	1.60253e-07	-0.451957	0.614	0.751	0.00333102
SSBP4	1.60547e-07	-0.431464	0.876	0.931	0.00333713
RBM3	1.62951e-07	-0.297364	0.996	0.997	0.00338709
TRIM23	1.6419e-07	0.497034	0.573	0.434	0.00341286
LAP3	1.68723e-07	-0.393983	0.9	0.958	0.00350707
ITM2C	1.71214e-07	0.580642	0.386	0.245	0.00355885
CD24	1.72075e-07	-0.449346	0.763	0.865	0.00357676
TIMP3	1.75145e-07	0.429212	0.826	0.701	0.00364056
PDDC1	1.76311e-07	-0.41281	0.784	0.839	0.0036648
TRNT1	1.78393e-07	-0.342522	0.938	0.969	0.00370807
ENSGALG00000001805	1.78626e-07	-0.577227	0.046	0.18	0.00371292
SLC35A5	1.79419e-07	0.383202	0.328	0.187	0.0037294
KCNK1	1.80073e-07	0.370905	0.905	0.892	0.00374299
FAM103A1	1.80721e-07	-0.343339	0.95	0.978	0.00375646
NCAPH2	1.81741e-07	-0.492904	0.22	0.395	0.00377766
ANKRD39	1.84483e-07	0.664044	0.813	0.737	0.00383467
ENSGALG00000054463	1.85677e-07	0.433616	0.855	0.755	0.00385949
KATNAL1	1.86884e-07	0.467814	0.772	0.649	0.00388458
GSTM3	1.88652e-07	-0.315751	0.983	0.988	0.00392131
SUMO1	1.9089e-07	-0.305656	0.95	0.977	0.00396785
LYAR	1.91547e-07	-0.448093	0.776	0.858	0.00398149
ENSGALG00000005753	1.91559e-07	-0.264716	0.979	0.987	0.00398174
NDC1	1.9185e-07	-0.463132	0.68	0.819	0.0039878
OGFOD1	1.97575e-07	-0.443187	0.618	0.765	0.00410679
TICAM1	1.97581e-07	0.458965	0.502	0.349	0.00410691
AMT	1.987e-07	-0.308381	0.979	0.986	0.00413018
XRN2	2.01195e-07	-0.364483	0.971	0.986	0.00418204
ASRGL1	2.02707e-07	0.43669	0.759	0.677	0.00421347
MND1	2.02797e-07	0.344646	1	0.992	0.00421534
TPMT	2.03079e-07	-0.505161	0.303	0.48	0.0042212
ENSGALG00000047704	2.08464e-07	-0.541387	0.436	0.583	0.00433314
ENSGALG00000034498	2.09775e-07	0.349611	0.137	0.049	0.00436038
ENSGALG00000015684	2.12885e-07	-0.483561	0.32	0.493	0.00442503
MYCL	2.12976e-07	-0.493723	0.116	0.272	0.00442692
CAMK1G	2.13135e-07	0.393122	0.444	0.288	0.00443022
CFAP69	2.16654e-07	0.460801	0.44	0.293	0.00450337
MBTPS2	2.17811e-07	0.292546	0.191	0.084	0.00452743
ATG5	2.18302e-07	0.333933	0.905	0.827	0.00453762
WWC2	2.19263e-07	0.469241	0.739	0.62	0.00455759
RAB9A	2.21242e-07	0.352626	0.494	0.325	0.00459874
ABHD10	2.2174e-07	0.52851	0.751	0.699	0.00460908
CA9	2.21765e-07	-0.436565	0.855	0.913	0.0046096
ENSGALG00000024628	2.22266e-07	-0.41124	0.083	0.231	0.00462002
CWC15	2.2699e-07	-0.259171	0.983	0.993	0.00471821
BRCA1	2.38368e-07	-0.488017	0.759	0.843	0.00495473
MCFD2	2.41218e-07	0.335105	0.992	0.994	0.00501396
YEATS4	2.43292e-07	-0.37648	0.797	0.876	0.00505707
TMED10	2.47731e-07	-0.3146	0.963	0.992	0.00514934
DYNLL2	2.51343e-07	-0.461283	0.925	0.951	0.00522442
MRPL46	2.53516e-07	-0.378017	0.88	0.918	0.00526958
MRPS18A	2.57394e-07	-0.377712	0.846	0.915	0.00535019
GATAD1	2.66044e-07	0.380218	0.975	0.951	0.00553
MLLT10	2.66285e-07	0.427574	0.917	0.849	0.00553499
MTPAP	2.67642e-07	-0.403562	0.71	0.817	0.0055632
FUT10	2.71935e-07	0.438235	0.498	0.353	0.00565244
SH3D19	2.75969e-07	-0.388636	0.245	0.425	0.0057363
C5orf51	2.77025e-07	-0.493718	0.046	0.178	0.00575823
ENSGALG00000046828	2.78643e-07	-0.384116	0.614	0.764	0.00579187
ENSGALG00000041423	2.7912e-07	-0.328892	0.992	0.993	0.00580178
TMEM123	2.80112e-07	-0.323592	0.967	0.982	0.00582242
FKBP3	2.84535e-07	-0.373409	0.983	0.992	0.00591434
FAM172A	2.8672e-07	0.383533	0.975	0.963	0.00595977
CCZ1	2.87372e-07	-0.431646	0.527	0.699	0.00597332
HOOK3	2.88208e-07	0.334042	0.963	0.952	0.00599069
MLF2	2.92966e-07	-0.293457	0.954	0.988	0.00608959
UQCRQ	2.98255e-07	-0.279484	0.996	0.996	0.00619952
ATP6V0B	2.99131e-07	-0.370993	0.867	0.928	0.00621773
PCID2	3.05773e-07	0.370409	0.909	0.863	0.0063558
SLC4A1	3.06345e-07	0.251756	0.1	0.029	0.00636769
ENSGALG00000014589	3.07732e-07	-0.347319	0.95	0.98	0.00639651
DUSP4	3.16661e-07	-0.34369	0.714	0.833	0.00658212
ENSGALG00000048883	3.17717e-07	-0.335511	0.921	0.972	0.00660407
ENSGALG00000049002	3.24147e-07	0.378242	0.315	0.179	0.00673771
SMAP1	3.26236e-07	-0.29095	0.942	0.984	0.00678114
HTRA2	3.26289e-07	-0.320986	0.934	0.964	0.00678225
ARHGEF3	3.27227e-07	0.385912	0.432	0.282	0.00680174
ENSGALG00000055086	3.2925e-07	0.326092	0.207	0.096	0.00684378
MATR3	3.37464e-07	-0.308898	0.983	0.994	0.00701453
PSMC3IP	3.39062e-07	-0.454442	0.772	0.843	0.00704775
DYNC1LI1	3.39396e-07	-0.446312	0.668	0.771	0.00705468
FASN	3.40992e-07	-0.303711	0.975	0.964	0.00708787
CENPH	3.45848e-07	-0.475337	0.477	0.666	0.0071888
TMEM208	3.48618e-07	-0.368825	0.838	0.917	0.00724637
PHF5A	3.4864e-07	-0.328692	0.942	0.96	0.00724683
CREG1	3.4922e-07	0.437046	0.739	0.638	0.00725888
LY6E	3.50588e-07	0.319901	0.992	0.986	0.00728732
PYGL	3.57865e-07	0.423309	0.851	0.741	0.00743857
PTGES3L	3.61783e-07	-0.378462	0.813	0.909	0.00752002
PCDH15	3.67922e-07	0.426201	0.432	0.279	0.00764762
BUB3	3.68211e-07	-0.351499	0.909	0.957	0.00765364
SLC25A33	3.69949e-07	-0.461963	0.506	0.669	0.00768976
KMT2E	3.70192e-07	0.370012	0.959	0.946	0.00769482
ENSGALG00000013565	3.70221e-07	-0.330529	0.622	0.784	0.00769541
CWC22	3.79809e-07	-0.356756	0.763	0.857	0.00789471
SUCLG1	3.83406e-07	-0.325188	0.896	0.948	0.00796947
PI4K2B	3.86116e-07	-0.460784	0.627	0.74	0.0080258
PELI2	3.86308e-07	0.380771	0.485	0.322	0.00802981
GDF3	3.89894e-07	-0.443334	0.104	0.247	0.00810434
TMEM41B	3.9019e-07	-0.388927	0.456	0.632	0.0081105
NEU2	3.9027e-07	0.484273	0.29	0.156	0.00811215
EFR3A	3.90405e-07	0.402622	0.805	0.699	0.00811496
SEH1L	3.90568e-07	-0.446306	0.921	0.95	0.00811835
TDRP	3.92807e-07	0.395389	0.934	0.888	0.00816488
NDEL1	3.9385e-07	0.485434	0.68	0.555	0.00818657
CDK17	3.97371e-07	0.404914	0.884	0.86	0.00825976
DHX36	3.98095e-07	-0.314229	0.929	0.954	0.0082748
ENSGALG00000051291	4.23583e-07	1.12202	0.992	0.976	0.0088046
ENSGALG00000039659	4.23704e-07	0.548528	0.664	0.531	0.00880711
SLC9A8	4.26254e-07	0.423266	0.768	0.646	0.00886012
ENSGALG00000006794	4.26797e-07	-0.379673	0.954	0.964	0.0088714
DDX46	4.28633e-07	-0.260474	1	0.995	0.00890957
STK11IP	4.31398e-07	0.356593	0.295	0.163	0.00896703
CHMP2B	4.3251e-07	0.32796	0.917	0.886	0.00899015
CEBPZOS	4.39603e-07	0.338926	0.95	0.932	0.0091376
SEMA6A	4.39898e-07	-0.419726	0.187	0.354	0.00914371
BARD1	4.41123e-07	-0.384776	0.249	0.428	0.00916919
HSPB11	4.41612e-07	-0.505501	0.423	0.588	0.00917934
OSTF1	4.44767e-07	0.325578	0.954	0.928	0.00924493
ENSGALG00000046955	4.47692e-07	0.545826	0.51	0.372	0.00930572
ADIPOR1	4.58252e-07	-0.382581	0.9	0.943	0.00952524
ENSGALG00000054551	4.62858e-07	0.58104	0.622	0.483	0.00962096
MCM5	4.63286e-07	-0.7332	0.805	0.862	0.00962986
ENSGALG00000049721	4.6558e-07	-0.380016	0.755	0.856	0.00967754
CDCP1	4.69459e-07	0.489479	0.56	0.422	0.00975817
ATP6V1H	4.71466e-07	-0.355987	0.88	0.934	0.00979989
PABPN1L	4.83945e-07	-0.439928	0.232	0.41	0.0100593
ENSGALG00000053367	4.93534e-07	0.703783	0.647	0.555	0.0102586
ENSGALG00000037071	4.9655e-07	0.416033	0.245	0.124	0.0103213
COLEC12	5.00461e-07	0.472654	0.797	0.693	0.0104026
ENSGALG00000007728	5.00836e-07	0.411802	0.361	0.214	0.0104104
USP10	5.04055e-07	-0.327916	0.909	0.949	0.0104773
CPNE4	5.07446e-07	0.36077	0.959	0.913	0.0105478
YWHAZ	5.08751e-07	-0.322045	0.925	0.959	0.0105749
UGGT2	5.15571e-07	0.373106	0.917	0.826	0.0107167
CP	5.23114e-07	0.457665	0.295	0.168	0.0108735
ENSGALG00000046938	5.24319e-07	0.414723	0.759	0.608	0.0108985
ASCL1	5.25221e-07	-0.492247	0.539	0.684	0.0109172
DYM	5.35098e-07	0.333756	0.921	0.892	0.0111226
GLUL	5.42497e-07	0.663034	0.544	0.412	0.0112763
TALDO1	5.449e-07	-0.368402	0.817	0.916	0.0113263
FICD	5.45796e-07	0.508247	0.373	0.236	0.0113449
ARID5B	5.47302e-07	0.363084	0.95	0.904	0.0113762
MAP1LC3B	5.4796e-07	0.302682	0.988	0.986	0.0113899
ENSGALG00000047988	5.61419e-07	0.424025	0.519	0.371	0.0116697
OSBPL9	5.62572e-07	0.333773	0.95	0.911	0.0116936
UBE2L3	5.69173e-07	-0.258266	0.988	0.986	0.0118308
TMEM26	5.69946e-07	0.503725	0.402	0.262	0.0118469
LNX1	5.73719e-07	0.276371	0.158	0.065	0.0119253
TSPO	5.80534e-07	0.445557	0.618	0.487	0.012067
MYO19	5.96707e-07	-0.430812	0.598	0.743	0.0124032
DYX1C1	5.99836e-07	0.501634	0.884	0.836	0.0124682
ENDOG	6.01992e-07	-0.44919	0.311	0.492	0.012513
ILKAP	6.02112e-07	-0.351234	0.809	0.889	0.0125155
CACNA2D1	6.06642e-07	-0.438074	0.544	0.717	0.0126097
DYNC2LI1	6.08121e-07	0.520333	0.73	0.636	0.0126404
MAD2L1	6.12136e-07	-0.335025	0.768	0.874	0.0127239
CALD1	6.1722e-07	0.518549	0.34	0.2	0.0128295
TBC1D1	6.22796e-07	-0.421159	0.539	0.696	0.0129454
MCM4	6.41048e-07	-0.445809	0.519	0.682	0.0133248
SPC25	6.44429e-07	-0.554442	0.672	0.783	0.0133951
ZNHIT6	6.44636e-07	0.358962	0.946	0.892	0.0133994
CA3A	6.57647e-07	0.290327	0.199	0.091	0.0136698
VTN	6.62247e-07	-0.41606	0.398	0.571	0.0137655
OXR1	6.68504e-07	0.375423	0.859	0.813	0.0138955
E2F5	6.7743e-07	-0.408728	0.593	0.743	0.0140811
NAE1	6.9183e-07	-0.354485	0.917	0.958	0.0143804
PSMD2	6.99183e-07	-0.37721	0.934	0.953	0.0145332
NOP58	7.12182e-07	-0.288892	0.996	0.993	0.0148034
TPK1	7.24123e-07	0.41493	0.419	0.275	0.0150516
ZNF207	7.24252e-07	-0.296705	0.983	0.989	0.0150543
REEP1	7.25735e-07	-0.418864	0.212	0.384	0.0150851
DPH2	7.31641e-07	-0.388566	0.237	0.404	0.0152079
CPE	7.44135e-07	-0.57333	0.224	0.38	0.0154676
ENSGALG00000042786	7.49563e-07	0.341905	0.108	0.035	0.0155804
SLC35F4	7.67834e-07	0.400408	0.498	0.351	0.0159602
PACRG	7.81003e-07	0.527965	0.639	0.543	0.0162339
IRX6	7.8127e-07	-0.482024	0.299	0.455	0.0162395
AGPAT4	7.82071e-07	0.503576	0.705	0.61	0.0162561
NIFK	7.82074e-07	-0.33698	0.921	0.964	0.0162562
RNF13	7.8489e-07	-0.313918	0.971	0.986	0.0163147
CPSF3	7.89425e-07	-0.433418	0.66	0.772	0.016409
ENSGALG00000049471	8.01754e-07	0.390779	0.183	0.083	0.0166653
UROD	8.03198e-07	-0.347091	0.838	0.898	0.0166953
SNAPIN	8.11363e-07	-0.346703	0.95	0.972	0.016865
PHC3	8.22934e-07	0.38882	0.332	0.196	0.0171055
PSMD6	8.22993e-07	-0.326326	0.925	0.961	0.0171067
ENSGALG00000046796	8.3779e-07	0.320535	0.199	0.092	0.0174143
CCNE2	8.4744e-07	-0.695493	0.162	0.309	0.0176149
ZNF512	8.50483e-07	-0.349267	0.527	0.704	0.0176781
ENSGALG00000044083	8.53957e-07	0.370132	0.249	0.13	0.0177504
MSH2	8.60636e-07	-0.417315	0.726	0.837	0.0178892
CHST6	8.62194e-07	0.449643	0.9	0.838	0.0179216
AKTIP	8.71293e-07	0.388703	0.813	0.677	0.0181107
MYO1D	8.75379e-07	0.473731	0.423	0.292	0.0181956
ENSGALG00000046802	8.93175e-07	0.269465	0.199	0.091	0.0185655
NTRK3	9.00391e-07	-0.754984	0.224	0.377	0.0187155
STK17A	9.00829e-07	-0.415618	0.473	0.637	0.0187246
MBNL2	9.22656e-07	0.518522	0.805	0.726	0.0191783
HADHB	9.26636e-07	-0.339281	0.884	0.942	0.0192611
ENSGALG00000049933	9.27026e-07	0.657472	0.531	0.395	0.0192692
ASL2	9.29139e-07	0.44818	0.664	0.501	0.0193131
SLC5A6	9.35163e-07	-0.444444	0.606	0.721	0.0194383
CD81	9.36915e-07	0.397756	0.934	0.93	0.0194747
RWDD2A	9.54713e-07	0.459446	0.494	0.353	0.0198447
FMR1	9.62811e-07	0.351216	0.95	0.951	0.020013
LSMEM1	9.71826e-07	0.368133	0.212	0.103	0.0202004
CENPK	9.93704e-07	-0.520293	0.871	0.926	0.0206551
ACP6	1.01055e-06	-0.468971	0.419	0.566	0.0210052
ENSGALG00000027899	1.02805e-06	-0.404545	0.386	0.571	0.021369
KIF15	1.03942e-06	-0.251716	0.494	0.685	0.0216053
RIMBP2	1.04832e-06	0.412435	0.697	0.57	0.0217904
TWISTNB	1.05929e-06	0.338661	0.95	0.953	0.0220184
ATP1B3	1.06455e-06	-0.335205	0.668	0.806	0.0221278
MTF2	1.08571e-06	-0.317322	0.95	0.979	0.0225675
CFAP57	1.08688e-06	0.282276	0.17	0.074	0.0225918
ENSGALG00000041475	1.10346e-06	0.413036	0.888	0.802	0.0229364
PNPT1	1.10968e-06	-0.348132	0.639	0.804	0.0230659
LYRM4	1.12631e-06	-0.363757	0.672	0.796	0.0234116
SLC25A5	1.13281e-06	-0.293855	0.979	0.997	0.0235467
PMP22	1.1421e-06	0.364075	0.245	0.126	0.0237397
CENPP	1.18616e-06	-0.4822	0.589	0.727	0.0246555
YWHAQ	1.18781e-06	-0.256156	0.988	0.995	0.0246898
MAK16	1.19487e-06	-0.332429	0.913	0.959	0.0248366
ENSGALG00000043243	1.19599e-06	-0.348534	0.643	0.792	0.0248599
ENSGALG00000047670	1.20004e-06	0.510809	0.593	0.459	0.0249441
TARDBP	1.20349e-06	-0.372368	0.921	0.96	0.0250157
TERB1	1.2072e-06	-0.526033	0.519	0.637	0.0250929
ITSN2	1.20794e-06	0.38747	0.9	0.859	0.0251083
FAT3	1.21106e-06	0.497765	0.581	0.474	0.0251732
GPAM	1.22061e-06	-0.412673	0.378	0.525	0.0253716
EIF2B2	1.22791e-06	-0.41441	0.639	0.747	0.0255234
SUPT4H1	1.249e-06	0.253364	0.979	0.978	0.0259618
SLC6A6	1.25641e-06	0.286374	0.191	0.089	0.0261157
FAHD2A	1.26671e-06	-0.316017	0.929	0.959	0.0263299
DUSP19	1.27011e-06	-0.624992	0.191	0.332	0.0264004
ENSGALG00000048454	1.28505e-06	-0.363962	0.075	0.207	0.0267111
CCNH	1.28732e-06	-0.286553	0.942	0.979	0.0267582
HSF2	1.29544e-06	-0.402967	0.788	0.883	0.026927
ENSGALG00000042246	1.30281e-06	-0.340314	0.56	0.732	0.0270801
SLIT2	1.30417e-06	-0.371321	0.112	0.26	0.0271084
MTX2	1.34696e-06	-0.314396	0.938	0.974	0.0279979
TXNDC5	1.34849e-06	-0.40221	0.788	0.853	0.0280297
ENSGALG00000025996	1.35343e-06	-0.42696	0.336	0.518	0.0281323
ENSGALG00000048236	1.36434e-06	-0.284523	0.859	0.937	0.0283592
PIGBOS1	1.37398e-06	0.319814	0.992	0.993	0.0285595
ENSGALG00000013528	1.37447e-06	0.531389	0.635	0.497	0.0285698
ENSGALG00000006345	1.37639e-06	-0.341034	0.954	0.97	0.0286096
NEFM	1.38612e-06	0.528995	0.61	0.467	0.0288119
S100Z	1.38657e-06	0.372969	0.212	0.103	0.0288212
ENSGALG00000046369	1.39672e-06	-0.287778	0.979	0.997	0.0290322
LRRFIP2	1.3992e-06	-0.385133	0.415	0.588	0.0290839
ENSGALG00000049684	1.40202e-06	0.382907	0.556	0.42	0.0291424
MALSU1	1.41767e-06	-0.447224	0.668	0.784	0.0294677
PDZRN4	1.41829e-06	0.342638	0.353	0.218	0.0294805
GSTA2	1.45105e-06	-0.476197	0.087	0.223	0.0301616
POLR2M	1.45318e-06	-0.401341	0.826	0.893	0.0302059
NDUFS2	1.45951e-06	-0.288465	0.971	0.988	0.0303374
PTRHD1	1.47244e-06	-0.346153	0.801	0.884	0.0306062
KMT2C	1.47609e-06	0.321276	0.921	0.865	0.030682
APRT	1.49648e-06	0.508887	0.651	0.541	0.0311058
CAPRIN1	1.49906e-06	-0.255818	0.979	0.99	0.0311594
PGP	1.49917e-06	-0.511644	0.544	0.655	0.0311617
KCNJ15	1.50913e-06	0.289699	0.141	0.055	0.0313687
NUP37	1.51611e-06	-0.356981	0.917	0.955	0.0315139
BBIP1	1.53488e-06	-0.297453	0.934	0.955	0.031904
CD38	1.58009e-06	0.609442	0.56	0.443	0.0328437
RFC1	1.5809e-06	-0.321889	0.963	0.976	0.0328607
CAB39L	1.60138e-06	0.582499	0.647	0.524	0.0332862
RAB1B	1.60308e-06	-0.26713	0.979	0.988	0.0333217
MARK3	1.61634e-06	-0.309426	0.892	0.929	0.0335972
MSX1	1.66749e-06	-0.932223	0.108	0.246	0.0346604
FAM98A	1.68722e-06	-0.320271	0.672	0.795	0.0350705
NSUN2	1.71889e-06	-0.419835	0.498	0.648	0.0357288
ENSGALG00000054123	1.72552e-06	-0.437854	0.17	0.327	0.0358666
COMMD10	1.7445e-06	-0.292156	0.967	0.968	0.0362613
CACNA1B	1.766e-06	0.300451	0.228	0.114	0.0367081
ARHGEF39	1.7751e-06	-0.377154	0.473	0.655	0.0368971
HNRNPDL	1.79883e-06	-0.290514	0.946	0.968	0.0373904
ATP7A	1.82758e-06	0.439776	0.664	0.572	0.037988
GPN3	1.85589e-06	-0.3071	0.967	0.983	0.0385765
CIAO1	1.86739e-06	-0.339668	0.73	0.855	0.0388155
SPOPL	1.8879e-06	-0.498405	0.676	0.748	0.0392419
IPO7	1.89108e-06	-0.364491	0.876	0.939	0.039308
TCP11X2	1.93059e-06	0.516202	0.606	0.477	0.0401292
CDC37	1.94534e-06	-0.366108	0.876	0.921	0.0404359
ENSGALG00000046322	1.96058e-06	0.378098	0.282	0.162	0.0407526
ENSGALG00000051635	1.99436e-06	0.352723	0.216	0.109	0.0414547
GEMIN5	2.04815e-06	-0.398406	0.734	0.827	0.0425728
CWC25	2.04896e-06	-0.319322	0.917	0.953	0.0425898
CBFA2T3	2.04931e-06	0.339675	0.344	0.216	0.0425969
ENSGALG00000017139	2.06501e-06	0.406544	0.452	0.304	0.0429234
LAG3	2.0773e-06	0.300903	0.129	0.048	0.0431788
ENSGALG00000053723	2.11167e-06	0.261687	0.137	0.054	0.0438931
ENSGALG00000044225	2.11168e-06	0.445278	0.73	0.621	0.0438933
SCGN	2.11604e-06	0.490726	0.282	0.163	0.043984
GIGYF2	2.11715e-06	0.325608	0.975	0.964	0.044007
TBC1D15	2.13057e-06	0.367006	0.913	0.846	0.0442861
KCNN2	2.13468e-06	0.480092	0.353	0.224	0.0443715
ITM2B	2.14693e-06	0.357149	0.979	0.953	0.0446261
FIBIN	2.15457e-06	-0.522984	0.896	0.925	0.0447848
SHISA9	2.1701e-06	0.386885	0.361	0.226	0.0451078
BF2	2.19277e-06	-0.472134	0.282	0.449	0.045579
WEE1	2.20838e-06	-0.336568	0.838	0.915	0.0459034
RET	2.21435e-06	0.367001	0.274	0.15	0.0460275
ENSGALG00000051828	2.22197e-06	0.355297	0.303	0.176	0.0461859
BSG	2.22382e-06	-0.348195	0.78	0.877	0.0462243
ESYT3	2.23022e-06	0.331129	0.344	0.21	0.0463573
GOLM1	2.23079e-06	-0.392461	0.34	0.505	0.0463691
TGFB3	2.25742e-06	-0.53562	0.407	0.566	0.0469227
B4GALT6	2.30873e-06	-0.342373	0.158	0.31	0.0479893
UTP11	2.32225e-06	-0.389747	0.9	0.926	0.0482703
ENSGALG00000034065	2.3312e-06	0.343082	0.938	0.899	0.0484564
ENSGALG00000047566	2.35963e-06	-0.484918	0.772	0.848	0.0490472
TFAM	2.36734e-06	-0.337825	0.842	0.914	0.0492075
PTGFR	2.3677e-06	0.399381	0.461	0.317	0.049215
P2RX6	2.38239e-06	0.488313	0.506	0.371	0.0495204
MAPRE2	2.4055e-06	-0.517188	0.295	0.455	0.0500007
RNASEH1	2.41736e-06	-0.324592	0.851	0.903	0.0502473
IGFBP5	2.44023e-06	0.511077	0.539	0.412	0.0507225
CNDP2	2.45419e-06	-0.331857	0.913	0.964	0.0510128
CMC4	2.45531e-06	0.430979	0.602	0.465	0.051036
DDB2	2.48018e-06	0.314704	0.942	0.942	0.0515529
MRPL3	2.49329e-06	-0.416236	0.378	0.545	0.0518254
MRPS17	2.55281e-06	-0.371417	0.913	0.945	0.0530626
PIK3C3	2.57191e-06	0.364153	0.834	0.738	0.0534597
C12orf10	2.57369e-06	-0.432775	0.535	0.701	0.0534967
TADA1	2.59491e-06	0.360203	0.826	0.738	0.0539379
MTERF3	2.60629e-06	-0.37809	0.772	0.873	0.0541743
ORMDL1	2.61556e-06	-0.387768	0.141	0.29	0.054367
CLCN6	2.65927e-06	0.393835	0.772	0.66	0.0552757
ENSGALG00000007976	2.68325e-06	0.353807	0.884	0.8	0.055774
UPF2	2.69142e-06	0.426756	0.959	0.948	0.055944
VPS13D	2.71883e-06	0.290743	0.942	0.894	0.0565137
BTBD3	2.75664e-06	0.406838	0.585	0.454	0.0572996
PTBP1	2.76135e-06	-0.251979	0.975	0.972	0.0573975
NCKAP1	2.7714e-06	0.358934	0.913	0.876	0.0576064
MAF	2.77561e-06	0.391077	0.353	0.224	0.0576938
SEC11A	2.77576e-06	-0.291736	0.979	0.981	0.0576969
HS1BP3	2.80071e-06	0.361067	0.817	0.731	0.0582155
PIGB	2.80559e-06	-0.348064	0.577	0.715	0.058317
EVC2	2.83138e-06	0.455504	0.639	0.536	0.0588531
ENSGALG00000049697	2.87014e-06	0.469491	0.386	0.248	0.0596588
CROT	2.88665e-06	-0.309095	0.967	0.968	0.0600019
TTLL12	2.8894e-06	-0.303509	0.963	0.973	0.060059
ENSGALG00000008597	2.90476e-06	-0.295369	0.983	0.993	0.0603783
HBS1L	2.90663e-06	0.266788	0.983	0.937	0.0604171
CDC37L1	2.92764e-06	-0.296337	0.979	0.977	0.060854
LARP4	2.96243e-06	-0.331767	0.905	0.955	0.061577
PSPH	2.97381e-06	0.414539	0.481	0.345	0.0618136
CTBPL	2.97856e-06	-0.255346	0.967	0.984	0.0619124
SNRPA1	3.02327e-06	-0.389109	0.631	0.751	0.0628418
ZBTB2	3.03688e-06	-0.379022	0.332	0.509	0.0631246
CCDC93	3.07152e-06	0.401681	0.851	0.836	0.0638445
KCNMA1	3.07441e-06	-0.291657	0.008	0.101	0.0639047
ANAPC4	3.09525e-06	-0.417487	0.751	0.848	0.0643378
TRIP13	3.10763e-06	-0.488043	0.452	0.601	0.0645952
ENSGALG00000034345	3.13006e-06	-0.299157	0.892	0.936	0.0650614
COMMD7	3.14273e-06	-0.296246	0.946	0.97	0.0653249
RAB36	3.18231e-06	0.660754	0.71	0.632	0.0661475
FEZ1	3.18274e-06	-0.358409	0.129	0.271	0.0661565
EIF4H	3.20035e-06	-0.344911	0.942	0.957	0.0665226
NUSAP1	3.20813e-06	-0.407286	0.328	0.535	0.0666843
RPIA	3.228e-06	0.290017	1	0.995	0.0670971
FTL	3.25182e-06	0.439158	0.78	0.641	0.0675923
KIAA0319	3.31883e-06	0.427129	0.747	0.66	0.0689851
MYL4	3.3667e-06	-0.357096	0.012	0.106	0.0699802
RAD21L1	3.41924e-06	0.349385	0.245	0.133	0.0710724
PLCD1	3.42586e-06	0.516768	0.407	0.279	0.07121
TBC1D23	3.4266e-06	0.469932	0.714	0.604	0.0712253
TFPI2	3.43918e-06	0.324466	0.967	0.942	0.0714868
KLF10	3.51669e-06	-0.313951	0.913	0.942	0.0730979
ENSGALG00000036843	3.51927e-06	0.373734	0.282	0.16	0.0731515
TCF7	3.52375e-06	-0.400755	0.888	0.922	0.0732446
ENSGALG00000053503	3.52947e-06	0.251764	0.12	0.045	0.0733636
DESI2	3.54204e-06	-0.343094	0.934	0.953	0.0736248
TPPP	3.57151e-06	-0.363812	0.606	0.748	0.0742374
INTS6	3.6407e-06	0.445512	0.9	0.857	0.0756755
SRPRA	3.65517e-06	-0.361215	0.768	0.866	0.0759764
MTMR14	3.6666e-06	-0.342787	0.71	0.815	0.076214
MTMR3	3.78478e-06	0.496721	0.643	0.542	0.0786705
BID	3.8281e-06	-0.307025	0.942	0.981	0.079571
PDCL3	3.86862e-06	-0.290835	0.892	0.938	0.0804131
ENSGALG00000049890	3.87187e-06	0.267778	0.149	0.064	0.0804807
ATF7IP	3.87504e-06	0.420388	0.896	0.878	0.0805466
ENSGALG00000008469	3.94279e-06	0.359743	0.199	0.098	0.0819547
ENSGALG00000047845	3.96033e-06	0.506387	0.552	0.406	0.0823194
TMEM255B	3.96712e-06	0.395251	0.589	0.456	0.0824606
DST	3.9926e-06	0.352209	0.967	0.949	0.0829902
SAMM50	4.00754e-06	-0.331659	0.963	0.958	0.0833007
CCDC171	4.02863e-06	0.266258	0.983	0.96	0.083739
IDNK	4.08402e-06	0.400741	0.718	0.612	0.0848905
SBDS	4.09795e-06	0.25651	0.992	0.994	0.08518
LRRC49	4.11789e-06	0.437422	0.402	0.277	0.0855945
COL9A1	4.23839e-06	0.726975	0.826	0.733	0.0880992
BRSK1	4.27361e-06	0.36924	0.311	0.185	0.0888312
MPHOSPH8	4.28979e-06	0.270717	0.975	0.961	0.0891676
DNPEP	4.31376e-06	-0.273255	0.95	0.961	0.0896657
ACAT1	4.36713e-06	-0.385029	0.415	0.574	0.0907752
ENSGALG00000041338	4.38095e-06	-0.348863	0.108	0.24	0.0910625
NME3	4.40257e-06	0.595311	0.867	0.748	0.0915118
ST13P5	4.49872e-06	-0.308451	0.992	0.992	0.0935104
ENSGALG00000007575	4.50685e-06	0.436788	0.714	0.605	0.0936794
SMNDC1	4.55633e-06	-0.264155	0.971	0.986	0.0947079
CNOT6	4.64267e-06	0.454914	0.747	0.66	0.0965025
MYEF2	4.67117e-06	-0.342267	0.88	0.933	0.097095
ENSGALG00000047414	4.70343e-06	-0.405176	0.212	0.366	0.0977655
TMEM63B	4.74945e-06	-0.347309	0.207	0.366	0.0987221
INIP	4.78814e-06	-0.347741	0.801	0.868	0.0995262
DNA2	4.79756e-06	-0.414011	0.154	0.3	0.0997221
CD151	4.83729e-06	0.31855	0.817	0.704	0.100548
FOXP1	4.84129e-06	0.384437	0.51	0.369	0.100631
NT5C3A	4.91548e-06	-0.348963	0.187	0.34	0.102173
MTMR6	4.92298e-06	0.324809	0.867	0.809	0.102329
ENSGALG00000052801	5.07271e-06	0.425226	0.307	0.191	0.105441
JAG2	5.09743e-06	0.329952	0.909	0.848	0.105955
XRCC4	5.10601e-06	0.47752	0.398	0.257	0.106134
ENSGALG00000051549	5.13839e-06	-0.372292	0.851	0.887	0.106807
MUM1L1	5.15226e-06	-0.351698	0.573	0.714	0.107095
POLR3F	5.16306e-06	-0.368572	0.465	0.619	0.107319
BCL2L13	5.21002e-06	0.385934	0.871	0.826	0.108295
ATRIP	5.23418e-06	-0.420858	0.448	0.601	0.108798
PALD1	5.26967e-06	-0.372622	0.162	0.308	0.109535
EGFR	5.35987e-06	0.443102	0.191	0.095	0.11141
MRPS31	5.40169e-06	-0.31363	0.954	0.98	0.11228
ENSGALG00000030718	5.46299e-06	0.275209	0.971	0.957	0.113554
KMT5B	5.47059e-06	0.378224	0.846	0.763	0.113712
NAPB	5.48914e-06	0.374839	0.241	0.13	0.114097
PLEKHM1	5.54004e-06	0.3962	0.477	0.339	0.115155
TSPAN1	5.7035e-06	0.395741	0.282	0.166	0.118553
VPS25	5.73362e-06	-0.28515	0.896	0.939	0.119179
TRABD2B	5.75833e-06	0.390344	0.888	0.82	0.119693
SPATA17	5.81739e-06	0.422246	0.477	0.352	0.12092
RARRES1	5.86587e-06	-0.420781	0.058	0.172	0.121928
PPCS	5.946e-06	-0.339279	0.838	0.893	0.123594
CARS2	5.95437e-06	-0.395228	0.697	0.809	0.123768
PCDHAC1	6.00791e-06	0.343816	0.191	0.093	0.12488
SKA3	6.02816e-06	-0.433734	0.556	0.691	0.125301
SMS	6.04949e-06	-0.345112	0.95	0.974	0.125745
ENSGALG00000051459	6.06113e-06	-0.260459	1	1	0.125987
COPS7B	6.10506e-06	-0.371041	0.602	0.709	0.1269
PLS3	6.11954e-06	-0.400267	0.075	0.197	0.127201
TASP1	6.16718e-06	0.406409	0.685	0.556	0.128191
OCLN	6.17742e-06	-0.330927	0.062	0.177	0.128404
NPR3	6.20609e-06	-0.329378	0.452	0.61	0.129
ADGRG1	6.26862e-06	0.468078	0.494	0.359	0.130299
NEDD8	6.27986e-06	-0.317956	0.921	0.943	0.130533
EHD2	6.38179e-06	0.509158	0.436	0.312	0.132652
TSNARE1	6.40614e-06	0.512179	0.585	0.5	0.133158
WDR61	6.41637e-06	-0.334725	0.905	0.956	0.133371
ENSGALG00000046769	6.43169e-06	-0.383458	0.722	0.791	0.133689
BLOC1S5	6.47734e-06	0.288505	0.963	0.975	0.134638
TAFA5	6.53887e-06	0.504307	0.34	0.223	0.135917
COBL	6.59932e-06	0.329243	0.95	0.921	0.137173
CDK10	6.87822e-06	-0.41598	0.498	0.63	0.142971
NUF2	6.87975e-06	-0.279069	0.896	0.941	0.143002
ENSGALG00000046258	6.9435e-06	-0.347439	0.502	0.642	0.144328
CDC2L1	7.02198e-06	-0.310209	0.971	0.982	0.145959
ENSGALG00000039589	7.14029e-06	-0.342132	0.66	0.766	0.148418
ENSGALG00000010722	7.18941e-06	0.330806	0.942	0.893	0.149439
LSM12	7.26059e-06	-0.302611	0.917	0.962	0.150919
TIA1	7.3092e-06	-0.290079	0.95	0.959	0.151929
CHCHD4	7.36751e-06	-0.286943	0.905	0.937	0.153141
TNFRSF1B	7.45473e-06	0.347606	0.245	0.134	0.154954
SLC66A3	7.4771e-06	0.363951	0.589	0.482	0.155419
INPP5K	7.51971e-06	-0.333831	0.734	0.855	0.156305
VWA9	7.52356e-06	-0.330767	0.485	0.638	0.156385
CYB5B	7.55791e-06	-0.288795	0.892	0.953	0.157099
CYP51A1	7.58114e-06	-0.364122	0.797	0.886	0.157581
PRELID3B	7.58604e-06	-0.292872	0.585	0.737	0.157683
BOC	7.59478e-06	0.383729	0.515	0.384	0.157865
ENSGALG00000013809	7.67814e-06	-0.315072	0.917	0.953	0.159598
TERT	7.85269e-06	0.331919	0.817	0.726	0.163226
HSPB9	7.85708e-06	-0.960246	0.191	0.34	0.163317
ESF1	7.85889e-06	0.267473	0.992	0.995	0.163355
TMEM9B	7.99386e-06	0.32685	0.9	0.884	0.16616
ENSGALG00000046953	8.15e-06	0.377235	0.909	0.876	0.169406
BLOC1S6	8.16392e-06	0.294864	0.963	0.942	0.169695
DNAJC11	8.19175e-06	-0.31936	0.701	0.805	0.170274
ENSGALG00000016808	8.28803e-06	-0.339548	0.9	0.923	0.172275
PRRC2C	8.32604e-06	-0.283881	0.967	0.98	0.173065
SLC19A1	8.3341e-06	0.38953	0.817	0.766	0.173233
PPIB	8.33704e-06	0.305073	0.996	0.994	0.173294
ENSGALG00000033254	8.37479e-06	0.374997	0.635	0.517	0.174078
NUP93	8.38677e-06	-0.316651	0.826	0.903	0.174327
TMEM183A	8.49274e-06	-0.343344	0.967	0.968	0.17653
BANF1	8.50218e-06	-0.366363	0.303	0.456	0.176726
ENSGALG00000050205	8.53111e-06	-0.427544	0.332	0.472	0.177328
C18orf21	8.59991e-06	-0.396876	0.643	0.748	0.178758
TMEM5	8.75298e-06	0.432094	0.888	0.871	0.181939
FGFR1	8.80049e-06	-0.402936	0.274	0.426	0.182927
LYSMD2	8.82539e-06	-0.313896	0.838	0.877	0.183445
ENSGALG00000004908	8.85034e-06	0.299607	0.946	0.937	0.183963
SRP9	9.01199e-06	-0.290059	0.95	0.975	0.187323
CETN3	9.05489e-06	-0.31822	0.714	0.827	0.188215
CPQ	9.06537e-06	0.432597	0.693	0.609	0.188433
CLEC3B	9.32713e-06	0.37726	0.137	0.058	0.193874
NET1	9.34917e-06	0.467672	0.851	0.841	0.194332
GINM1	9.3911e-06	0.387575	0.56	0.427	0.195203
ACSBG1	9.48642e-06	0.325612	0.299	0.179	0.197185
BCCIP	9.61251e-06	-0.273589	0.913	0.948	0.199806
ADI1	9.62642e-06	-0.332252	0.062	0.178	0.200095
ENSGALG00000048880	9.64759e-06	0.280789	0.369	0.246	0.200535
IRAK2	9.66031e-06	-0.629352	0.232	0.368	0.200799
SYNGR2	9.68116e-06	-0.264913	0.68	0.809	0.201233
HIC2	9.70903e-06	0.309596	0.224	0.119	0.201812
FAM91A1	9.88871e-06	0.31313	0.436	0.301	0.205547
AHRR	1.00116e-05	0.454963	0.527	0.407	0.208101
C17H9orf16	1.00275e-05	0.266213	0.996	0.992	0.208432
SDC4	1.00655e-05	0.471597	0.656	0.55	0.209222
ENSGALG00000040026	1.01798e-05	0.251492	0.149	0.066	0.211597
TCERG1	1.0272e-05	-0.287829	0.959	0.977	0.213513
ACTL6A	1.03334e-05	-0.260701	0.876	0.939	0.21479
CAPN6	1.03697e-05	0.410312	0.237	0.135	0.215545
RIOK1	1.04161e-05	-0.325457	0.755	0.845	0.21651
ACO2	1.058e-05	-0.270822	0.988	0.985	0.219916
WDR91	1.06996e-05	-0.301332	0.963	0.97	0.222402
RUVBL1	1.07747e-05	-0.257554	0.971	0.985	0.223962
ENSGALG00000007882	1.08306e-05	-0.279419	0.979	0.986	0.225124
RBP5	1.08669e-05	-0.419633	0.606	0.717	0.22588
EPB41L3	1.11054e-05	-0.341843	0.124	0.257	0.230837
ENSGALG00000005775	1.12284e-05	0.316659	0.27	0.157	0.233394
LRMDA	1.12803e-05	0.276784	0.145	0.064	0.234473
ENSGALG00000002561	1.14087e-05	-0.437407	0.216	0.364	0.237142
PLCL2	1.14848e-05	-0.37659	0.502	0.631	0.238723
ENSGALG00000054087	1.16511e-05	-0.518471	0.444	0.566	0.24218
ENSGALG00000054951	1.19835e-05	0.473858	0.461	0.34	0.249088
FSIP1	1.19976e-05	0.427841	0.494	0.367	0.249383
LRP1B	1.20656e-05	-0.383734	0.199	0.349	0.250795
SSR3	1.21324e-05	-0.269166	0.967	0.985	0.252184
KRR1	1.2237e-05	-0.273748	0.946	0.965	0.254359
ENSGALG00000049162	1.22444e-05	0.448015	0.183	0.091	0.254512
HTD2	1.22667e-05	-0.274455	0.967	0.981	0.254977
PLEKHO1	1.23598e-05	-0.494949	0.303	0.44	0.256911
GSR	1.27064e-05	-0.274449	0.892	0.944	0.264116
SDR42E1	1.27751e-05	0.391274	0.788	0.71	0.265544
ENSGALG00000011349	1.29567e-05	-0.400268	0.025	0.119	0.269318
ENSGALG00000045137	1.30044e-05	0.599437	0.261	0.149	0.270309
LYPD1	1.30714e-05	-0.393202	0.49	0.619	0.271703
MKKS	1.3087e-05	-0.324674	0.929	0.936	0.272027
SPACA1	1.3134e-05	0.368824	0.328	0.207	0.273003
ARHGEF12	1.33459e-05	0.311851	0.954	0.944	0.277408
COQ9	1.34134e-05	-0.298012	0.921	0.95	0.278811
DEK	1.34463e-05	-0.475966	0.801	0.851	0.279495
EMP2	1.3468e-05	0.377796	0.809	0.758	0.279946
ENSGALG00000014902	1.35842e-05	0.375098	0.788	0.673	0.282362
ACOT8	1.36281e-05	-0.421242	0.332	0.474	0.283274
UBXN7	1.36866e-05	-0.338171	0.651	0.781	0.284489
ENSGALG00000003378	1.40313e-05	-0.445866	0.332	0.472	0.291654
RAB7A	1.40662e-05	-0.332775	0.871	0.927	0.292379
BTBD8	1.41566e-05	-0.361185	0.73	0.805	0.29426
CD74	1.42122e-05	-0.833865	0.133	0.261	0.295415
FBXO5	1.44571e-05	-0.970138	0.261	0.412	0.300506
ENSGALG00000053011	1.44834e-05	0.438401	0.203	0.106	0.301053
ENSGALG00000040869	1.45167e-05	0.251029	0.975	0.958	0.301745
PIK3R6	1.4591e-05	0.27203	0.178	0.088	0.30329
CHST15	1.48854e-05	0.33955	0.257	0.152	0.309408
MPV17	1.48981e-05	-0.398007	0.286	0.434	0.309672
TRIP12	1.4974e-05	0.35264	0.905	0.841	0.311249
EED	1.52808e-05	-0.42879	0.469	0.61	0.317626
FARSA	1.52891e-05	-0.354774	0.876	0.899	0.317799
NAPRT	1.53315e-05	0.366129	0.867	0.818	0.31868
EIF4G3	1.55647e-05	-0.308895	0.929	0.954	0.323528
TICRR	1.56277e-05	-0.43528	0.444	0.576	0.324836
DAP3	1.57065e-05	-0.348208	0.888	0.915	0.326474
RFFL	1.57118e-05	0.440959	0.763	0.705	0.326586
NREP	1.57574e-05	-0.250534	0.519	0.66	0.327533
ATP8B1	1.58773e-05	0.378147	0.564	0.436	0.330026
ATG4B	1.6123e-05	-0.355703	0.448	0.604	0.335133
ENSGALG00000052619	1.6204e-05	0.341299	0.278	0.163	0.336816
TMPRSS7	1.62711e-05	0.335811	0.187	0.093	0.338211
FRMD6	1.62754e-05	0.367035	0.369	0.247	0.338301
ENSGALG00000048150	1.64024e-05	-0.329851	0.892	0.926	0.34094
YAF2	1.64315e-05	-0.259575	1	0.992	0.341545
CKAP2	1.65119e-05	-0.297834	0.502	0.664	0.343216
FABP3	1.65413e-05	-0.412735	0.448	0.592	0.343827
FANCI	1.6676e-05	-0.358342	0.166	0.308	0.346627
ENSGALG00000022891	1.66965e-05	0.347201	0.925	0.898	0.347054
PADI1	1.68518e-05	0.343541	0.141	0.063	0.350281
ENSGALG00000048822	1.6886e-05	-0.33256	0.091	0.21	0.350992
INSIG1	1.69017e-05	-0.407137	0.805	0.833	0.35132
DPYSL4	1.70314e-05	-0.454246	0.183	0.318	0.354015
EN1	1.71864e-05	-0.343445	0.104	0.232	0.357236
LACTB	1.72354e-05	-0.322422	0.415	0.59	0.358255
CHEK1	1.75056e-05	-0.659182	0.382	0.506	0.363871
ENSGALG00000035027	1.77536e-05	0.435218	0.809	0.686	0.369027
MRPL54	1.78896e-05	-0.406833	0.365	0.509	0.371854
B2M	1.80199e-05	-0.481697	0.622	0.736	0.374561
ENSGALG00000050617	1.8053e-05	0.252679	0.158	0.074	0.37525
C9orf64	1.80557e-05	-0.267864	0.971	0.982	0.375306
VPS36	1.80937e-05	0.25678	0.851	0.778	0.376096
ALCAM	1.81483e-05	-0.413854	0.154	0.288	0.37723
TMEM132C	1.82979e-05	0.253174	0.149	0.068	0.38034
ENSGALG00000045414	1.82997e-05	0.425426	0.813	0.738	0.380377
MED20	1.83925e-05	-0.349689	0.888	0.936	0.382306
DDX51	1.85502e-05	-0.317823	0.539	0.668	0.385584
NEDD9	1.90601e-05	0.359396	0.419	0.293	0.396182
SNX12	1.9197e-05	-0.272721	0.934	0.956	0.399029
DCTN1	1.92958e-05	-0.374892	0.664	0.754	0.401082
CPN1	1.94004e-05	-0.329817	0.436	0.59	0.403258
PYCR1	1.95032e-05	-0.536756	0.386	0.536	0.405393
RBM11	1.96852e-05	0.450329	0.672	0.59	0.409177
NKX2-4	1.97726e-05	0.263855	0.946	0.895	0.410993
SLC2A13	2.01465e-05	-0.412861	0.357	0.498	0.418764
UBE2R2	2.017e-05	-0.301402	0.896	0.931	0.419253
ARHGAP18	2.02191e-05	-0.352589	0.299	0.448	0.420275
CORO7	2.04111e-05	-0.303186	0.929	0.957	0.424264
CYB5R2	2.04296e-05	-0.333702	0.917	0.971	0.424649
DDX18	2.04383e-05	-0.297806	0.73	0.84	0.42483
POLK	2.061e-05	0.291098	0.598	0.478	0.4284
ENSGALG00000015468	2.07092e-05	-0.293785	0.979	0.99	0.430461
SENP5	2.07537e-05	-0.363511	0.477	0.609	0.431387
MTM1	2.08382e-05	0.458508	0.672	0.604	0.433143
MRPL16	2.08967e-05	-0.307144	0.905	0.938	0.434359
SLC46A3	2.09243e-05	0.387377	0.622	0.506	0.434933
EP300	2.09673e-05	0.37619	0.9	0.866	0.435826
SEMA4D	2.12976e-05	0.293953	0.934	0.878	0.442691
ENSGALG00000002315	2.15998e-05	-0.379733	0.763	0.832	0.448974
THSD4	2.16913e-05	0.362242	0.295	0.182	0.450875
CDC42SE2	2.18467e-05	-0.323615	0.12	0.251	0.454106
TIAL1	2.18871e-05	-0.300505	0.867	0.927	0.454945
ENSGALG00000054638	2.19988e-05	0.393947	0.494	0.373	0.457267
FN1	2.20847e-05	0.432228	0.772	0.701	0.459052
CTPS2	2.2111e-05	0.422633	0.639	0.556	0.4596
ENSGALG00000048518	2.22796e-05	0.26454	0.17	0.083	0.463104
CAPZA2	2.23605e-05	-0.253258	0.946	0.983	0.464785
DBF4	2.26298e-05	-0.256523	0.9	0.949	0.470383
SERINC1	2.27887e-05	0.267763	0.954	0.951	0.473686
ENSGALG00000004339	2.29933e-05	0.384139	0.187	0.097	0.477938
PLPP1	2.33189e-05	-0.555702	0.461	0.611	0.484707
UPP1	2.36509e-05	0.279909	0.714	0.605	0.491607
ENSGALG00000037692	2.3768e-05	0.468323	0.394	0.279	0.494041
NCAPG2	2.40293e-05	-0.49104	0.299	0.451	0.499472
ZNF385C	2.42006e-05	0.348605	0.344	0.223	0.503033
AGO1	2.42263e-05	-0.300877	0.905	0.949	0.503567
OSCP1	2.44597e-05	-0.365259	0.846	0.9	0.50842
CHD2	2.44887e-05	0.459392	0.477	0.351	0.509023
ENSGALG00000053249	2.4639e-05	0.311277	0.913	0.884	0.512146
ENSGALG00000054106	2.47623e-05	-0.359286	0.535	0.663	0.514709
WSB2	2.48384e-05	-0.260858	0.934	0.966	0.516292
BIRC3	2.48768e-05	0.413302	0.763	0.686	0.517089
RHOBTB1	2.49225e-05	-0.345093	0.108	0.231	0.51804
SLC25A13	2.53133e-05	-0.321009	0.842	0.888	0.526162
PPIL4	2.54268e-05	0.312493	0.871	0.762	0.528522
RBFOX2	2.54389e-05	0.30916	0.925	0.868	0.528773
UFSP2	2.54749e-05	-0.35649	0.344	0.475	0.529521
ENSGALG00000007833	2.55349e-05	0.402761	0.573	0.45	0.530769
BLM	2.57569e-05	-0.502213	0.444	0.561	0.535383
MTURN	2.57964e-05	0.279409	0.859	0.835	0.536204
TRIM2	2.58544e-05	0.439099	0.274	0.17	0.537409
GLB1	2.63141e-05	0.332406	0.929	0.902	0.546965
ENSGALG00000026768	2.63401e-05	0.379294	0.386	0.262	0.547505
HERC2	2.64335e-05	0.287679	0.992	0.984	0.549447
PIGK	2.66671e-05	0.292792	0.938	0.913	0.554302
MBD4	2.67877e-05	-0.327027	0.68	0.787	0.556808
DIP2A	2.68415e-05	0.366895	0.402	0.281	0.557928
AP1S3	2.69267e-05	-0.49912	0.664	0.766	0.559697
MPPED1	2.81595e-05	0.281621	0.842	0.783	0.585324
ADAMTS3	2.81623e-05	0.511394	0.187	0.097	0.585381
NADK	2.8226e-05	0.470654	0.423	0.296	0.586707
ENSGALG00000049242	2.82305e-05	0.346146	0.469	0.35	0.586799
ENSGALG00000048800	2.8864e-05	0.32287	0.548	0.425	0.599967
YARS	2.95517e-05	-0.387046	0.432	0.569	0.614261
IMPACT	2.95649e-05	0.419996	0.585	0.496	0.614537
KNSTRN	2.97009e-05	-0.391302	0.668	0.78	0.617363
KIAA1109	2.9931e-05	-0.361858	0.959	0.98	0.622145
SFI1	3.01273e-05	0.358201	0.581	0.461	0.626226
PAK1	3.03828e-05	0.412903	0.635	0.511	0.631538
[truncated: 1,254 more rows]
